# Supplementary material for: Tricyclo­[3.3.1.03,7]nonane-3,7-diyl bis­(methane­sulfonate)
Source: Acta Crystallogr Sect E Struct Rep Online. 2010 Jan 20;66(Pt 2):o409. doi: 10.1107/S1600536810001261 (PMC2979816; doi:10.1107/S1600536810001261)
Supplement: Supplementary file 2 [file e-66-0o409-Isup2.hkl]

# 
# h,k,l, Fc-squared, Fo-squared, sigma(Fo-squared) and status flag 
# 
data_I
_shelx_title ' OMS in P2(1)/n' 
_shelx_refln_list_code          4 
_shelx_F_calc_maximum      223.20 
_exptl_crystal_F_000       656.00 
_reflns_d_resolution_high  0.8409 
 
loop_ 
 _symmetry_equiv_pos_as_xyz 
 'x, y, z' 
 '-x+1/2, y+1/2, -z+1/2' 
 '-x, -y, -z' 
 'x-1/2, -y-1/2, z-1/2' 
 
_cell_length_a     8.8017 
_cell_length_b    10.3107 
_cell_length_c    14.4623 
_cell_angle_alpha  90.000 
_cell_angle_beta   92.092 
_cell_angle_gamma  90.000 
 
_shelx_F_squared_multiplier     1.000 
 
loop_ 
 _refln_index_h 
 _refln_index_k 
 _refln_index_l 
 _refln_F_squared_calc 
 _refln_F_squared_meas 
 _refln_F_squared_sigma 
 _refln_observed_status 
   2   0   0     1364.94     1357.57     16.55 o 
   4   0   0        3.22        6.55      8.28 o 
   6   0   0      734.78      732.64     19.10 o 
   8   0   0      307.46      347.16     17.69 o 
  10   0   0       34.58       55.18     40.17 o 
   1   1   0      734.17      791.35     13.66 o 
   2   1   0    27010.35    25956.54    132.35 o 
   3   1   0        4.88        2.51      5.08 o 
   4   1   0       43.39       42.22      6.16 o 
   5   1   0      600.45      645.85     11.47 o 
   6   1   0       89.78       85.19      9.26 o 
   7   1   0        4.12        6.96      9.26 o 
   8   1   0      614.91      592.86     17.79 o 
   9   1   0       11.28        2.59     13.49 o 
  10   1   0      758.93      852.47     35.98 o 
   0   2   0    49820.17    51270.48    528.15 o 
   1   2   0     2003.05     2143.89     14.33 o 
   2   2   0      834.51      870.83     10.91 o 
   3   2   0      516.18      599.45     11.15 o 
   4   2   0      167.21      208.89      9.43 o 
   5   2   0      837.00      890.32     15.85 o 
   6   2   0      175.34      177.90     11.53 o 
   7   2   0       30.31       19.96     10.81 o 
   8   2   0      237.42      254.89     14.43 o 
   9   2   0        9.08       17.03     12.51 o 
  10   2   0       51.51       54.83     21.93 o 
   1   3   0     4801.06     4975.89     28.26 o 
   2   3   0        8.78        4.55      4.91 o 
   3   3   0      100.21       94.57      5.27 o 
   4   3   0     1125.88     1098.63     16.10 o 
   5   3   0      195.31      230.71     11.02 o 
   6   3   0        0.95        0.86      9.87 o 
   7   3   0      853.20      836.43     19.32 o 
   8   3   0     1111.64     1113.98     22.93 o 
   9   3   0       24.49       26.96     12.57 o 
  10   3   0      437.92      465.05     25.62 o 
   0   4   0     2159.98     2321.54     29.96 o 
   1   4   0     8270.29     8590.90     38.41 o 
   2   4   0        5.51        0.40      6.99 o 
   3   4   0      761.67      780.38     11.14 o 
   4   4   0       12.66        6.39      4.20 o 
   5   4   0       63.49       68.47     10.01 o 
   6   4   0     1565.77     1535.22     23.21 o 
   7   4   0       15.10       18.45     11.04 o 
   8   4   0      817.75      869.31     21.54 o 
   9   4   0      158.42      169.27     15.38 o 
   1   5   0     2861.94     3054.36     26.04 o 
   2   5   0      379.61      353.53     12.29 o 
   3   5   0      525.58      516.69     11.65 o 
   4   5   0      871.65      747.74     16.41 o 
   5   5   0      201.16      181.70     12.63 o 
   6   5   0      326.53      346.24     15.99 o 
   7   5   0      143.96      136.93     14.86 o 
   8   5   0     1133.74     1194.24     30.89 o 
   9   5   0        1.69        7.47     15.17 o 
   0   6   0     2733.58     2600.36     60.18 o 
   1   6   0     2677.65     2897.75     27.80 o 
   2   6   0       54.16       88.15      9.90 o 
   3   6   0      619.24      642.88     20.99 o 
   4   6   0     1560.80     1501.56     27.95 o 
   5   6   0      109.79      113.55     15.35 o 
   6   6   0      478.32      491.87     21.51 o 
   7   6   0       11.47       10.35     14.90 o 
   8   6   0     1023.86      994.56     30.15 o 
   9   6   0       20.14       10.45     20.45 o 
   1   7   0        0.83        2.84      8.89 o 
   2   7   0      157.81      150.96     11.55 o 
   3   7   0       13.45       10.31     12.59 o 
   4   7   0     2742.80     2626.77     57.34 o 
   5   7   0      878.63      856.16     25.33 o 
   6   7   0        0.08        1.24     14.94 o 
   7   7   0      699.25      742.89     26.99 o 
   8   7   0      230.27      238.16     20.73 o 
   0   8   0      856.69      860.67     49.45 o 
   1   8   0     1408.69     1365.55     27.21 o 
   2   8   0      337.87      364.55     36.12 o 
   3   8   0      745.20      699.34     27.75 o 
   4   8   0     1320.06     1298.26     29.39 o 
   5   8   0      932.73      951.26     27.42 o 
   6   8   0      147.51      150.49     18.70 o 
   7   8   0      158.69      163.01     19.40 o 
   1   9   0      363.61      374.76     23.72 o 
   2   9   0      434.43      392.70     24.60 o 
   3   9   0      204.97      205.34     22.30 o 
   4   9   0      672.09      691.80     30.15 o 
   5   9   0      635.01      607.11     31.11 o 
   6   9   0       66.37       81.23     20.84 o 
   7   9   0      946.48     1048.53     33.12 o 
   0  10   0     1177.38     1079.35     39.95 o 
   1  10   0      816.18      717.27     30.42 o 
   2  10   0        5.18       13.35     18.49 o 
   3  10   0      295.39      277.92     24.90 o 
   4  10   0      114.29       90.75     21.13 o 
   5  10   0      198.07      205.48     24.08 o 
   6  10   0        0.05        0.00     21.39 o 
   1  11   0        4.41       14.95     19.99 o 
   2  11   0      922.32      861.88     35.15 o 
   3  11   0       55.00       44.35     19.15 o 
   4  11   0        9.13       13.89     20.94 o 
   0  12   0     1618.60     1551.58     81.80 o 
   1  12   0       49.24       51.35     27.22 o 
   2  12   0       21.94       13.31     22.40 o 
  -9   0   1        2.51        0.00     22.42 o 
  -7   0   1     1020.18      936.10     27.13 o 
  -5   0   1      746.59      721.42     16.94 o 
  -3   0   1      416.40      545.46     18.28 o 
   3   0   1     8464.03     8891.67     39.13 o 
   5   0   1      660.44      670.47     16.64 o 
   7   0   1      704.39      731.68     20.98 o 
   9   0   1       21.14       10.12     17.28 o 
 -10   1   1      168.51      143.76     23.55 o 
  -9   1   1     1019.24     1000.64     37.58 o 
  -8   1   1        3.48        2.35      9.98 o 
  -7   1   1      819.61      850.39     17.12 o 
  -6   1   1      205.48      196.73     10.39 o 
  -5   1   1      923.87     1055.48     18.52 o 
  -4   1   1     1425.89     1474.66     26.70 o 
  -3   1   1     7343.47     7199.74     27.63 o 
  -2   1   1     2332.31     2291.46     13.51 o 
  -1   1   1    11137.78    11694.35     50.04 o 
   1   1   1     2942.30     2976.31     19.54 o 
   2   1   1      746.00      756.68     11.54 o 
   3   1   1      539.38      644.87     32.29 o 
   4   1   1      101.71      103.50      7.09 o 
   5   1   1     4400.85     4574.52     28.92 o 
   6   1   1       21.72       21.07      8.22 o 
   7   1   1       18.33       24.25     10.52 o 
   8   1   1       86.26       71.12     12.19 o 
   9   1   1     1173.59     1188.90     27.63 o 
  10   1   1       63.63       49.43     20.89 o 
 -10   2   1      497.70      555.63     31.07 o 
  -9   2   1        3.57        0.00     15.60 o 
  -8   2   1       71.20       82.15     12.13 o 
  -7   2   1      737.50      761.86     17.97 o 
  -6   2   1      169.90      166.75     11.13 o 
  -5   2   1     1376.54     1295.08     18.14 o 
  -4   2   1     2318.81     2269.52     20.65 o 
  -3   2   1       41.31       25.40      6.72 o 
  -2   2   1        1.98       17.47      6.49 o 
  -1   2   1     2371.94     2292.39     28.27 o 
   0   2   1     4952.15     5305.50     35.00 o 
   1   2   1     2046.15     2143.77     15.50 o 
   2   2   1     1150.88     1153.49     12.77 o 
   3   2   1      156.19      172.60      8.34 o 
   4   2   1       60.05       70.04      8.20 o 
   5   2   1      233.47      244.23     11.06 o 
   6   2   1     2137.26     2090.92     25.00 o 
   7   2   1      616.26      628.22     17.40 o 
   8   2   1       89.55       86.69     12.31 o 
   9   2   1       63.47       45.90     12.80 o 
  10   2   1       21.61       10.60     19.99 o 
 -10   3   1      883.90      961.84     32.15 o 
  -9   3   1      119.02      127.03     18.48 o 
  -8   3   1       15.54        7.60     11.44 o 
  -7   3   1      353.03      357.65     14.78 o 
  -6   3   1       83.29       76.49     10.52 o 
  -5   3   1      113.27       94.17      9.71 o 
  -4   3   1      103.77      121.74      8.76 o 
  -3   3   1     1146.92     1105.27     12.97 o 
  -2   3   1     1073.25      951.91     11.43 o 
  -1   3   1        0.81        3.15      7.24 o 
   0   3   1     2275.79     2345.66     18.28 o 
   1   3   1     1294.37     1347.20     14.18 o 
   2   3   1      298.27      308.94     10.33 o 
   3   3   1     3111.15     2937.01     30.34 o 
   4   3   1       75.94       56.03      8.49 o 
   5   3   1      126.97      143.24     10.44 o 
   6   3   1       23.35       24.85     10.10 o 
   7   3   1      229.00      241.86     13.82 o 
   8   3   1      957.23      970.87     23.50 o 
   9   3   1      436.32      408.64     18.22 o 
  10   3   1      654.79      637.27     32.29 o 
  -9   4   1      175.19      162.20     18.96 o 
  -8   4   1      412.19      419.72     17.03 o 
  -7   4   1      477.51      461.98     16.34 o 
  -6   4   1      248.11      244.74     12.98 o 
  -5   4   1      505.68      480.17     13.90 o 
  -4   4   1     1115.44     1111.97     19.13 o 
  -3   4   1      121.90      121.31      7.06 o 
  -2   4   1      256.56      237.67     14.75 o 
  -1   4   1     1929.73     1958.21     20.33 o 
   0   4   1     1114.33     1304.39     12.07 o 
   1   4   1     2003.90     1844.27     19.32 o 
   2   4   1      380.72      384.80     10.23 o 
   3   4   1        4.25        7.16      8.69 o 
   4   4   1        1.93        0.00      8.13 o 
   5   4   1     3667.26     3665.14     31.14 o 
   6   4   1     2305.82     2279.28     27.45 o 
   7   4   1      179.02      191.99     13.70 o 
   8   4   1       18.68       32.21     12.30 o 
   9   4   1        1.77        8.69     13.28 o 
  -9   5   1        0.25        0.40     19.98 o 
  -8   5   1        4.36        0.00     15.72 o 
  -7   5   1        2.53        0.00     13.76 o 
  -6   5   1      129.66      127.08     13.16 o 
  -5   5   1     1047.74      955.70     22.96 o 
  -4   5   1      295.37      287.15     11.86 o 
  -3   5   1      754.51      777.34     15.52 o 
  -2   5   1       25.41       24.42      8.58 o 
  -1   5   1       93.68       55.03      8.72 o 
   0   5   1     1615.91     1806.29     14.92 o 
   1   5   1      205.59      187.43      7.18 o 
   2   5   1      100.09       88.17      7.85 o 
   3   5   1     4480.24     4468.72     38.98 o 
   4   5   1       23.58       19.08     11.71 o 
   5   5   1      408.16      391.61     14.08 o 
   6   5   1      226.22      211.65     13.46 o 
   7   5   1     2720.18     2711.71     36.94 o 
   8   5   1      769.89      791.83     24.14 o 
   9   5   1        4.04        0.00     14.98 o 
  -9   6   1      404.25      451.40     29.26 o 
  -8   6   1        8.48       10.00     16.42 o 
  -7   6   1      604.34      549.59     23.64 o 
  -6   6   1       67.93       70.32     15.71 o 
  -5   6   1      106.99       85.80     14.88 o 
  -4   6   1       28.00       27.91     13.11 o 
  -3   6   1       11.26        4.17      8.70 o 
  -2   6   1      432.89      398.57     13.91 o 
  -1   6   1        0.07        0.00      8.80 o 
   0   6   1      407.35      451.58     10.64 o 
   1   6   1     4164.83     3958.66     54.45 o 
   2   6   1       86.51       64.03      8.87 o 
   3   6   1      355.26      357.23     16.13 o 
   4   6   1      309.06      298.90     16.90 o 
   5   6   1     6294.79     6203.83     75.83 o 
   6   6   1      337.67      337.67     19.16 o 
   7   6   1       17.15       11.58     14.97 o 
   8   6   1       48.32       52.08     16.96 o 
   9   6   1       47.85       76.27     18.11 o 
  -8   7   1       83.16       84.11     18.00 o 
  -7   7   1      112.54       98.01     17.55 o 
  -6   7   1        0.79        6.26     14.87 o 
  -5   7   1     1879.64     1834.96     68.06 o 
  -4   7   1      348.53      343.12     18.47 o 
  -3   7   1       84.47       98.85     13.97 o 
  -2   7   1      663.82      641.55     17.39 o 
  -1   7   1     1420.72     1387.19     22.21 o 
   0   7   1      183.40      163.43     13.52 o 
   1   7   1       48.66       43.16     11.80 o 
   2   7   1       17.80       12.65      9.16 o 
   3   7   1     1913.71     1908.07     30.36 o 
   4   7   1      581.26      545.14     20.71 o 
   5   7   1       37.78       26.59     14.39 o 
   6   7   1      252.47      261.30     19.31 o 
   7   7   1      703.63      662.45     25.67 o 
   8   7   1       81.38       59.41     17.65 o 
  -7   8   1      137.28      114.04     18.19 o 
  -6   8   1        8.62       13.73     15.71 o 
  -5   8   1        2.88        9.77     14.64 o 
  -4   8   1       65.24       71.88     14.98 o 
  -3   8   1        1.96        0.00     14.53 o 
  -2   8   1      304.68      316.20     26.97 o 
  -1   8   1        0.20        2.85     12.52 o 
   0   8   1      802.01      754.19     22.08 o 
   1   8   1     1761.85     1678.78     31.77 o 
   2   8   1     1010.82     1024.70     36.16 o 
   3   8   1      698.84      674.17     27.71 o 
   4   8   1      501.54      498.70     21.02 o 
   5   8   1      856.63      785.71     25.75 o 
   6   8   1      125.29      127.15     17.68 o 
   7   8   1       16.50       21.45     16.70 o 
  -7   9   1      238.40      219.13     21.36 o 
  -6   9   1      335.93      349.37     30.97 o 
  -5   9   1      607.84      614.94     29.71 o 
  -4   9   1      207.15      203.15     22.46 o 
  -3   9   1      603.28      659.98     28.62 o 
  -2   9   1      900.46      775.70     35.49 o 
  -1   9   1      268.06      280.58     17.77 o 
   0   9   1     1540.51     1533.86     30.55 o 
   1   9   1        0.79        0.00     17.43 o 
   2   9   1      796.06      815.03     30.06 o 
   3   9   1      102.68       86.20     19.97 o 
   4   9   1     1532.89     1580.09     68.80 o 
   5   9   1       11.13       18.69     18.00 o 
   6   9   1      346.70      350.56     26.45 o 
   7   9   1       10.46        7.33     23.46 o 
  -6  10   1       31.69       23.81     21.08 o 
  -5  10   1      437.90      463.28     28.81 o 
  -4  10   1      106.58      112.43     22.13 o 
  -3  10   1      174.57      188.16     22.41 o 
  -2  10   1       94.18      111.97     20.80 o 
  -1  10   1      187.31      201.22     21.45 o 
   0  10   1      216.69      215.97     21.61 o 
   1  10   1       50.67       48.81     18.93 o 
   2  10   1      495.77      536.89     28.66 o 
   3  10   1       51.14       41.68     20.33 o 
   4  10   1      956.01     1054.36     50.83 o 
   5  10   1       32.87       28.17     20.31 o 
   6  10   1      731.70      762.66     34.54 o 
  -4  11   1        7.76       11.34     21.94 o 
  -3  11   1      800.00      814.62     31.09 o 
  -2  11   1      217.12      243.43     24.76 o 
  -1  11   1      244.65      268.70     23.88 o 
   0  11   1      615.36      586.89     52.49 o 
   1  11   1       76.89       65.95     21.02 o 
   2  11   1      318.09      310.88     26.33 o 
   3  11   1        3.63        2.98     20.61 o 
   4  11   1       50.48       41.49     21.25 o 
  -2  12   1      132.72      122.36     23.73 o 
  -1  12   1       27.82       21.35     27.88 o 
   0  12   1      133.07      143.55     29.73 o 
   1  12   1        7.06        0.83     25.75 o 
   2  12   1       34.42       67.46     19.79 o 
 -10   0   2       61.18       41.43     24.40 o 
  -8   0   2     1361.68     1321.96     77.11 o 
  -6   0   2       77.09       85.90     13.72 o 
  -4   0   2     3950.06     4006.42     34.95 o 
  -2   0   2      245.13      288.45      7.96 o 
   2   0   2     6023.97     5589.79     27.20 o 
   4   0   2     3633.84     3481.69     29.45 o 
   6   0   2       76.59       48.59     11.18 o 
   8   0   2      607.34      620.87     34.41 o 
  10   0   2      251.33      238.65     32.24 o 
 -10   1   2      711.23      748.46     34.91 o 
  -9   1   2       40.27       23.12     16.23 o 
  -8   1   2      361.80      307.98     20.03 o 
  -7   1   2      325.95      353.27     12.79 o 
  -6   1   2     1273.72     1253.49     17.80 o 
  -5   1   2     1435.32     1472.52     17.03 o 
  -4   1   2      224.46      215.04      8.18 o 
  -3   1   2     1414.63     1537.74     13.35 o 
  -2   1   2     2246.91     2393.47     13.56 o 
  -1   1   2     2464.34     2480.94     17.84 o 
   1   1   2     2359.71     2496.03     17.91 o 
   2   1   2     3812.02     3414.41     18.68 o 
   3   1   2      626.98      606.20      9.46 o 
   4   1   2      204.94      272.71      8.46 o 
   5   1   2      968.78     1012.59     14.58 o 
   6   1   2      695.82      697.92     14.23 o 
   7   1   2       74.57       66.88     11.31 o 
   8   1   2     3711.14     3559.92     45.27 o 
   9   1   2      151.95      157.07     16.39 o 
  10   1   2       68.76       62.82     19.60 o 
 -10   2   2        0.69        0.00     21.42 o 
  -9   2   2      124.68       95.88     20.95 o 
  -8   2   2     2110.50     2062.61     54.25 o 
  -7   2   2     1582.54     1497.64     22.80 o 
  -6   2   2       79.00       87.00      9.36 o 
  -5   2   2     3163.57     3388.85     25.45 o 
  -4   2   2      757.68      828.07     12.67 o 
  -3   2   2      212.75      250.01      8.45 o 
  -2   2   2      154.40      148.08      7.69 o 
  -1   2   2     2470.06     2621.38     19.35 o 
   0   2   2     6272.93     6551.68     50.93 o 
   1   2   2     3503.63     3563.97     19.96 o 
   2   2   2      592.54      518.04     10.69 o 
   3   2   2      331.46      374.03      9.92 o 
   4   2   2      118.64      101.51      6.24 o 
   5   2   2      143.62      126.90      7.87 o 
   6   2   2      723.43      711.40     16.77 o 
   7   2   2     1025.17     1055.33     21.03 o 
   8   2   2       70.92       73.07     12.46 o 
   9   2   2      229.55      185.03     15.13 o 
  10   2   2      229.08      197.31     18.22 o 
 -10   3   2      879.21      949.46     37.21 o 
  -9   3   2      127.45       95.85     18.20 o 
  -8   3   2      232.67      213.32     18.60 o 
  -7   3   2      529.97      570.22     16.77 o 
  -6   3   2      507.48      515.42     14.85 o 
  -5   3   2     4851.43     4833.81     33.37 o 
  -4   3   2      163.63      149.58     10.05 o 
  -3   3   2       16.88       13.65      7.53 o 
  -2   3   2      295.44      278.34      8.48 o 
  -1   3   2     1440.06     1663.45     13.15 o 
   0   3   2      604.20      625.92     12.17 o 
   1   3   2      159.60      119.77      6.97 o 
   2   3   2      191.45      153.13      8.92 o 
   3   3   2       82.44       72.55      8.75 o 
   4   3   2      805.45      805.58     14.87 o 
   5   3   2      234.99      232.82     11.53 o 
   6   3   2       61.26       50.19     10.50 o 
   7   3   2     1388.51     1350.43     29.18 o 
   8   3   2     1044.60     1056.10     23.03 o 
   9   3   2      782.78      778.05     22.42 o 
  10   3   2      153.35      136.98     18.12 o 
  -9   4   2      158.39      141.79     22.40 o 
  -8   4   2      475.92      449.76     22.24 o 
  -7   4   2     2281.55     2222.78     28.48 o 
  -6   4   2     1801.61     1813.56     34.53 o 
  -5   4   2     1405.69     1352.07     21.81 o 
  -4   4   2      647.46      595.64     13.44 o 
  -3   4   2      358.20      403.48      9.81 o 
  -2   4   2     1442.05     1349.46     21.27 o 
  -1   4   2     8450.37     8594.31     58.85 o 
   0   4   2      145.41      123.57      9.04 o 
   1   4   2       56.42       55.53      7.40 o 
   2   4   2        0.20        0.00      8.69 o 
   3   4   2     1538.08     1712.80     21.65 o 
   4   4   2        2.00       13.13      9.50 o 
   5   4   2      199.57      189.34     11.59 o 
   6   4   2      154.52      147.98     12.42 o 
   7   4   2     1030.91     1011.97     21.81 o 
   8   4   2     1073.92     1118.41     24.09 o 
   9   4   2       58.83       49.24     13.50 o 
  -9   5   2       48.96       27.07     19.84 o 
  -8   5   2      539.97      504.40     27.94 o 
  -7   5   2        0.06        0.10     14.04 o 
  -6   5   2     1353.48     1304.36     28.42 o 
  -5   5   2      822.18      793.25     18.32 o 
  -4   5   2     2948.80     2902.95     26.41 o 
  -3   5   2      243.73      251.66      8.96 o 
  -2   5   2      357.52      344.39     13.07 o 
  -1   5   2     2067.42     2203.17     24.62 o 
   0   5   2     2442.06     2441.83     22.48 o 
   1   5   2        2.77       11.97      6.38 o 
   2   5   2      359.59      319.77      9.82 o 
   3   5   2     1111.09     1071.58     21.27 o 
   4   5   2      288.58      305.76     14.21 o 
   5   5   2       65.18       49.82     11.74 o 
   6   5   2     1447.82     1397.03     26.77 o 
   7   5   2      506.96      503.02     17.76 o 
   8   5   2       50.87       49.52     14.25 o 
   9   5   2      176.96      159.10     21.32 o 
  -9   6   2       14.34       19.55     20.70 o 
  -8   6   2       15.16       15.85     19.95 o 
  -7   6   2      140.71      132.09     17.42 o 
  -6   6   2     1406.97     1378.42     30.41 o 
  -5   6   2      299.97      323.78     24.33 o 
  -4   6   2     1630.41     1610.41     28.97 o 
  -3   6   2      183.87      191.41     12.68 o 
  -2   6   2      616.76      615.84     16.44 o 
  -1   6   2      549.72      519.73     15.16 o 
   0   6   2      323.26      288.88     11.19 o 
   1   6   2      150.06      136.13      7.79 o 
   2   6   2      120.95      110.42      9.04 o 
   3   6   2      143.58      130.92     13.20 o 
   4   6   2      574.64      552.82     19.52 o 
   5   6   2      377.39      347.71     18.49 o 
   6   6   2        8.06        0.06     13.75 o 
   7   6   2       36.90       38.15     13.53 o 
   8   6   2     1046.15     1113.28     28.34 o 
  -8   7   2      105.63      117.78     22.35 o 
  -7   7   2       19.08       23.60     17.06 o 
  -6   7   2     1130.85     1044.35     30.30 o 
  -5   7   2       62.72       67.34     15.34 o 
  -4   7   2      596.99      585.66     21.18 o 
  -3   7   2        3.86        0.00     14.17 o 
  -2   7   2     2936.08     2969.15     33.41 o 
  -1   7   2       71.07       64.81     11.02 o 
   0   7   2     2524.81     2477.71     32.84 o 
   1   7   2       53.20       63.46     12.07 o 
   2   7   2      654.81      609.16     18.36 o 
   3   7   2     1073.21     1070.14     24.21 o 
   4   7   2        6.13        0.00     13.09 o 
   5   7   2      188.22      183.94     16.94 o 
   6   7   2      713.88      694.08     26.52 o 
   7   7   2        0.38        0.00     15.64 o 
   8   7   2       46.56       49.22     22.23 o 
  -7   8   2      166.21      176.64     19.35 o 
  -6   8   2       17.09       14.15     15.68 o 
  -5   8   2       79.33       65.49     16.11 o 
  -4   8   2      239.30      197.97     17.57 o 
  -3   8   2      832.18      831.01     26.95 o 
  -2   8   2        0.15        0.00     14.15 o 
  -1   8   2      401.64      400.75     18.52 o 
   0   8   2     1335.45     1295.82     26.96 o 
   1   8   2     1190.67     1174.29     25.37 o 
   2   8   2      151.76      146.68     17.25 o 
   3   8   2      134.87      151.60     19.62 o 
   4   8   2      903.86      860.89     28.91 o 
   5   8   2       47.51       45.41     15.07 o 
   6   8   2      113.37      121.71     17.22 o 
   7   8   2      277.70      279.48     27.04 o 
  -7   9   2      179.67      176.52     20.58 o 
  -6   9   2       24.14       24.61     17.45 o 
  -5   9   2      735.59      730.45     31.90 o 
  -4   9   2      140.60      138.38     20.91 o 
  -3   9   2        4.47       13.69     21.52 o 
  -2   9   2      547.54      499.83     31.60 o 
  -1   9   2      535.00      536.05     21.47 o 
   0   9   2        7.81       18.44     13.68 o 
   1   9   2      501.53      462.08     25.13 o 
   2   9   2      550.04      507.72     23.28 o 
   3   9   2       88.05       96.38     19.29 o 
   4   9   2      161.10      176.11     21.35 o 
   5   9   2       56.63       66.47     19.96 o 
   6   9   2       38.20       57.01     28.59 o 
  -5  10   2        0.01        0.00     24.27 o 
  -4  10   2      126.06      160.32     22.92 o 
  -3  10   2      697.92      758.33     40.22 o 
  -2  10   2        1.43        0.00     18.61 o 
  -1  10   2      634.73      571.82     27.65 o 
   0  10   2      424.42      443.88     26.27 o 
   1  10   2      561.09      555.57     28.09 o 
   2  10   2       39.28       45.12     16.93 o 
   3  10   2       11.12        5.15     16.97 o 
   4  10   2      349.47      330.11     25.68 o 
   5  10   2      210.19      202.44     23.84 o 
  -4  11   2       85.02       77.25     21.87 o 
  -3  11   2      184.14      130.49     27.63 o 
  -2  11   2      137.06      115.98     22.06 o 
  -1  11   2      270.43      315.52     33.04 o 
   0  11   2      136.17      125.88     29.25 o 
   1  11   2      100.41      103.61     21.92 o 
   2  11   2       12.75       11.63     18.48 o 
   3  11   2        7.45        2.77     18.13 o 
   4  11   2      181.55      190.50     22.09 o 
  -1  12   2        7.08       32.62     26.20 o 
   0  12   2      276.81      252.97     32.75 o 
   1  12   2       58.35       64.09     21.85 o 
  -9   0   3      128.85      152.53     25.91 o 
  -7   0   3     1314.08     1214.68     63.77 o 
  -5   0   3       34.94       50.32     10.39 o 
  -3   0   3      895.99      953.49     17.44 o 
  -1   0   3    16202.04    16530.14     91.25 o 
   1   0   3    19045.17    19298.46     69.00 o 
   3   0   3      387.66      456.14     14.95 o 
   5   0   3      407.79      475.38     18.15 o 
   7   0   3      835.59      762.79     43.31 o 
   9   0   3        3.94        0.00     25.50 o 
 -10   1   3       95.06       58.21     18.49 o 
  -9   1   3      101.19       87.63     17.69 o 
  -8   1   3      485.15      436.11     21.70 o 
  -7   1   3        5.11        4.04     11.14 o 
  -6   1   3        0.03        0.78      8.36 o 
  -5   1   3      185.39      220.59      9.49 o 
  -4   1   3      103.25       73.07      6.81 o 
  -3   1   3     3815.59     3619.95     28.24 o 
  -2   1   3      905.61      864.83     19.94 o 
  -1   1   3     4029.88     4023.21     19.26 o 
   0   1   3      934.80      997.13     11.92 o 
   1   1   3    22816.82    22680.09     83.19 o 
   2   1   3      386.79      365.57      7.60 o 
   3   1   3     2360.31     2323.84     16.69 o 
   4   1   3      642.03      690.71     11.59 o 
   5   1   3       30.35       22.70      7.45 o 
   6   1   3      170.25      175.47     10.09 o 
   7   1   3        5.06        8.21     10.87 o 
   8   1   3        0.05        0.00     11.71 o 
   9   1   3      847.75      832.62     29.66 o 
  10   1   3        2.08        3.85     19.53 o 
 -10   2   3        2.54        8.15     21.61 o 
  -9   2   3       16.55       14.32     20.28 o 
  -8   2   3        5.87        0.00     17.93 o 
  -7   2   3      795.16      812.59     20.64 o 
  -6   2   3     1492.77     1416.84     23.91 o 
  -5   2   3     1886.58     2027.92     19.95 o 
  -4   2   3       16.50       15.24      7.28 o 
  -3   2   3      436.81      495.67     10.53 o 
  -2   2   3    16461.79    16752.87     55.98 o 
  -1   2   3     9341.21     9377.75     38.32 o 
   0   2   3     4404.63     4462.42     52.60 o 
   1   2   3     1629.08     1513.03     25.49 o 
   2   2   3     1452.47     1651.17     22.12 o 
   3   2   3      498.75      536.57      8.77 o 
   4   2   3     1059.49     1024.41     16.40 o 
   5   2   3     1125.44     1123.10     14.80 o 
   6   2   3       12.91        0.42      9.81 o 
   7   2   3      207.02      163.38     12.98 o 
   8   2   3      419.98      410.96     17.04 o 
   9   2   3        4.51        3.31     14.49 o 
  10   2   3      103.30      114.06     21.17 o 
 -10   3   3       40.64        7.38     21.60 o 
  -9   3   3      170.61      172.60     22.39 o 
  -8   3   3      707.91      681.17     25.38 o 
  -7   3   3      642.88      618.05     19.16 o 
  -6   3   3      812.67      794.17     16.85 o 
  -5   3   3      835.66      865.66     17.78 o 
  -4   3   3     2546.20     2434.43     24.64 o 
  -3   3   3     2700.60     2640.92     23.16 o 
  -2   3   3     5836.15     6190.94     30.97 o 
  -1   3   3     2823.69     3003.08     25.74 o 
   0   3   3     2753.16     2604.95     46.29 o 
   1   3   3      761.62      739.86     12.55 o 
   2   3   3        0.26        1.28      7.04 o 
   3   3   3     2243.78     2267.27     22.78 o 
   4   3   3       19.65       21.89      8.23 o 
   5   3   3      362.73      365.43     13.17 o 
   6   3   3      394.03      404.42     14.69 o 
   7   3   3      571.70      552.43     17.59 o 
   8   3   3      122.21      106.94     13.70 o 
   9   3   3      394.09      447.47     19.26 o 
  -9   4   3       68.79       69.52     20.72 o 
  -8   4   3       61.23       77.38     16.82 o 
  -7   4   3     2013.68     1988.27     35.18 o 
  -6   4   3      740.45      724.88     20.42 o 
  -5   4   3      815.31      804.16     18.06 o 
  -4   4   3       80.26       81.43      8.45 o 
  -3   4   3      991.69      965.86     15.31 o 
  -2   4   3     8754.86     8957.86     55.94 o 
  -1   4   3      126.64      157.17      7.32 o 
   0   4   3     1195.90     1213.87     18.19 o 
   1   4   3      512.89      502.68     12.19 o 
   2   4   3     1179.72     1303.22     25.70 o 
   3   4   3      348.01      367.51     12.71 o 
   4   4   3      216.74      206.94     12.05 o 
   5   4   3     1666.14     1639.98     25.24 o 
   6   4   3     1256.86     1228.42     22.00 o 
   7   4   3      350.14      367.44     16.06 o 
   8   4   3      530.60      523.53     18.89 o 
   9   4   3      201.00      208.43     19.35 o 
  -9   5   3      596.28      624.72     45.51 o 
  -8   5   3       22.13       26.80     19.02 o 
  -7   5   3      103.95       92.45     20.14 o 
  -6   5   3      491.02      493.41     20.47 o 
  -5   5   3     2565.52     2463.21     28.83 o 
  -4   5   3      447.49      458.96     12.18 o 
  -3   5   3      180.62      192.89     10.92 o 
  -2   5   3     1377.90     1320.68     21.75 o 
  -1   5   3       13.23       11.33      4.00 o 
   0   5   3     2564.49     2649.23     40.96 o 
   1   5   3       84.41       90.75      7.65 o 
   2   5   3        4.15        4.85      9.30 o 
   3   5   3     1219.42     1229.52     22.53 o 
   4   5   3      358.13      341.86     14.51 o 
   5   5   3      221.54      217.98     14.31 o 
   6   5   3       36.49       28.68     12.21 o 
   7   5   3      718.67      718.92     22.41 o 
   8   5   3        3.34       17.28     17.25 o 
   9   5   3      278.23      325.27     24.28 o 
  -9   6   3       19.70       37.66     21.32 o 
  -8   6   3      124.02      138.69     22.77 o 
  -7   6   3     2444.60     2431.76     49.39 o 
  -6   6   3      236.47      221.41     17.61 o 
  -5   6   3       12.12        5.05     13.90 o 
  -4   6   3      237.10      234.38     16.24 o 
  -3   6   3     2438.04     2413.25     30.70 o 
  -2   6   3      450.18      484.45     16.15 o 
  -1   6   3     4615.22     4850.33     39.53 o 
   0   6   3       46.41       44.14      8.91 o 
   1   6   3      756.64      806.93     13.47 o 
   2   6   3      109.61       92.46     11.64 o 
   3   6   3      145.68      154.49     13.30 o 
   4   6   3      446.84      454.90     18.62 o 
   5   6   3     3465.81     3356.80     41.66 o 
   6   6   3      114.90      124.90     14.50 o 
   7   6   3      902.69      945.80     29.89 o 
   8   6   3      215.71      182.79     21.58 o 
  -8   7   3      324.51      341.39     28.25 o 
  -7   7   3       63.90       70.83     21.01 o 
  -6   7   3      676.10      643.08     24.62 o 
  -5   7   3     1121.10     1061.30     27.48 o 
  -4   7   3      651.38      615.69     22.09 o 
  -3   7   3       63.67       44.79     12.15 o 
  -2   7   3      239.05      209.26     13.70 o 
  -1   7   3       51.19       45.74     11.16 o 
   0   7   3       12.16       22.77      9.43 o 
   1   7   3      570.99      549.30     17.95 o 
   2   7   3       71.16       63.15     11.95 o 
   3   7   3      720.34      740.32     21.47 o 
   4   7   3      494.22      485.53     19.60 o 
   5   7   3      169.35      176.70     16.17 o 
   6   7   3     1930.97     1970.54     38.20 o 
   7   7   3      499.74      536.33     30.76 o 
   8   7   3       52.10       49.70     22.98 o 
  -7   8   3      420.11      424.55     28.14 o 
  -6   8   3      344.79      358.60     21.97 o 
  -5   8   3       41.36       22.59     15.63 o 
  -4   8   3     1224.61     1195.91     29.12 o 
  -3   8   3     2105.43     2111.90     39.64 o 
  -2   8   3      361.37      365.45     20.60 o 
  -1   8   3      594.82      641.70     25.22 o 
   0   8   3        2.08        4.95     12.64 o 
   1   8   3      180.01      186.00     19.66 o 
   2   8   3      350.89      369.76     20.05 o 
   3   8   3       10.06       21.03     16.68 o 
   4   8   3      895.84      918.74     25.80 o 
   5   8   3     1887.33     1938.08     47.02 o 
   6   8   3       10.36        8.60     20.26 o 
   7   8   3      625.29      694.39     34.14 o 
  -6   9   3     1373.52     1407.14     47.47 o 
  -5   9   3      372.77      347.71     21.40 o 
  -4   9   3      595.75      592.98     29.16 o 
  -3   9   3      808.24      796.43     37.60 o 
  -2   9   3      209.20      224.32     25.97 o 
  -1   9   3       21.80       12.39     13.53 o 
   0   9   3      383.98      370.06     18.96 o 
   1   9   3       69.21       52.42     17.87 o 
   2   9   3      614.70      582.32     24.31 o 
   3   9   3       53.18       47.34     15.78 o 
   4   9   3      857.45      803.64     30.99 o 
   5   9   3       19.30       36.56     27.60 o 
   6   9   3     1831.27     1864.94     65.27 o 
  -5  10   3        5.88       12.68     20.07 o 
  -4  10   3      696.58      697.44     32.33 o 
  -3  10   3        7.98       24.62     23.13 o 
  -2  10   3      383.16      402.83     26.04 o 
  -1  10   3      661.99      683.17     29.32 o 
   0  10   3      110.55      120.96     20.63 o 
   1  10   3      425.15      404.13     25.91 o 
   2  10   3      673.07      654.35     26.73 o 
   3  10   3      177.82      193.87     20.34 o 
   4  10   3      254.17      266.08     34.51 o 
   5  10   3       53.97       84.73     30.77 o 
  -4  11   3       66.32       65.15     22.62 o 
  -3  11   3     1214.94     1251.74     49.06 o 
  -2  11   3        0.61        0.00     19.56 o 
  -1  11   3      316.15      262.26     31.84 o 
   0  11   3       53.09       52.98     18.64 o 
   1  11   3      175.81      196.91     30.76 o 
   2  11   3       39.31       44.13     18.01 o 
   3  11   3        0.15       11.67     23.16 o 
   4  11   3      129.30      118.92     26.01 o 
  -1  12   3      879.58      888.90     52.45 o 
   0  12   3       39.61       42.64     28.15 o 
   1  12   3       17.76       27.48     20.01 o 
 -10   0   4      117.77      185.97     35.83 o 
  -8   0   4      595.90      585.12     35.00 o 
  -6   0   4     3097.73     2975.69     36.61 o 
  -4   0   4     2471.11     2684.92     58.16 o 
  -2   0   4     2905.74     2803.45     40.91 o 
   0   0   4     1123.56     1256.88     50.39 o 
   2   0   4     1982.12     2102.02     30.05 o 
   4   0   4     3894.50     4087.87     40.30 o 
   6   0   4     7179.63     7232.38     87.99 o 
   8   0   4      119.87       79.36     25.08 o 
  10   0   4      732.51      766.11     44.32 o 
 -10   1   4      302.38      278.26     25.97 o 
  -9   1   4        8.65        0.54     16.55 o 
  -8   1   4      175.04      135.05     17.68 o 
  -7   1   4       49.09       22.53     14.68 o 
  -6   1   4       81.69       66.47      8.68 o 
  -5   1   4      134.65      114.52      7.91 o 
  -4   1   4     3605.17     3315.31     35.05 o 
  -3   1   4     1974.88     1984.73     25.19 o 
  -2   1   4     2255.79     2455.25     23.41 o 
  -1   1   4       26.55       27.59      5.19 o 
   0   1   4     1815.43     1739.05     19.77 o 
   1   1   4     3743.30     3710.97     31.70 o 
   2   1   4      698.80      674.23     13.77 o 
   3   1   4      200.92      224.33      8.12 o 
   4   1   4       48.43       13.97      6.38 o 
   5   1   4        5.42        8.99      7.33 o 
   6   1   4     1545.14     1622.14     20.33 o 
   7   1   4     1009.15      960.12     20.75 o 
   8   1   4     2723.98     2702.84     44.04 o 
   9   1   4      114.56      114.44     20.27 o 
  10   1   4       76.61       74.61     20.18 o 
 -10   2   4        0.20       21.72     30.71 o 
  -9   2   4       17.71        6.50     19.71 o 
  -8   2   4      603.31      566.73     24.15 o 
  -7   2   4      158.28      145.18     16.60 o 
  -6   2   4     1671.73     1696.39     21.18 o 
  -5   2   4      766.41      797.50     16.37 o 
  -4   2   4      432.35      490.90     12.31 o 
  -3   2   4      351.76      316.35     10.49 o 
  -2   2   4       27.82       10.60      7.89 o 
  -1   2   4     1425.84     1290.98     20.98 o 
   0   2   4      396.46      366.96     11.48 o 
   1   2   4      385.43      383.07     12.39 o 
   2   2   4      335.11      334.57      7.42 o 
   3   2   4     4439.59     4477.65     34.07 o 
   4   2   4        0.13        0.70      5.84 o 
   5   2   4      569.32      547.94     11.84 o 
   6   2   4     1669.27     1663.64     25.12 o 
   7   2   4      577.94      577.28     17.59 o 
   8   2   4       27.70       26.01     12.18 o 
   9   2   4      850.97      798.76     34.56 o 
  -9   3   4       25.05       45.96     19.19 o 
  -8   3   4       24.90       26.64     18.01 o 
  -7   3   4        0.34        7.07     16.95 o 
  -6   3   4       86.37       96.17     11.77 o 
  -5   3   4      682.06      652.22     16.11 o 
  -4   3   4      442.68      388.20     12.49 o 
  -3   3   4     9197.29     9197.34    123.79 o 
  -2   3   4      289.81      300.09     11.58 o 
  -1   3   4     2724.68     2945.97     31.94 o 
   0   3   4     1143.52     1127.19     21.35 o 
   1   3   4     1178.70     1184.83     15.28 o 
   2   3   4     2190.69     2148.16     24.16 o 
   3   3   4        5.93        3.84      4.83 o 
   4   3   4      284.14      315.83     12.38 o 
   5   3   4        5.94        8.20      9.71 o 
   6   3   4      371.49      366.31     14.53 o 
   7   3   4     3978.56     3833.16     37.66 o 
   8   3   4      779.49      789.39     24.65 o 
   9   3   4      214.80      213.22     19.55 o 
  -9   4   4       28.37        9.18     24.54 o 
  -8   4   4      772.22      741.77     30.47 o 
  -7   4   4      312.73      286.59     18.49 o 
  -6   4   4       11.89        2.33     10.96 o 
  -5   4   4     2418.64     2354.10     27.73 o 
  -4   4   4       47.74       36.68      8.26 o 
  -3   4   4      243.81      237.33     10.77 o 
  -2   4   4      129.68      125.28      8.75 o 
  -1   4   4      239.38      224.65     12.01 o 
   0   4   4     1418.11     1366.51     21.03 o 
   1   4   4     1499.30     1524.21     21.76 o 
   2   4   4       57.65       53.58      8.39 o 
   3   4   4     1473.47     1489.03     20.56 o 
   4   4   4      645.30      631.90     16.34 o 
   5   4   4      507.30      462.44     17.59 o 
   6   4   4      470.92      457.94     17.46 o 
   7   4   4      483.93      471.53     22.78 o 
   8   4   4       43.91       34.18     15.51 o 
   9   4   4      850.56      885.19     27.78 o 
  -9   5   4       13.26        7.32     26.17 o 
  -8   5   4       20.95       21.09     19.89 o 
  -7   5   4       23.53       33.41     17.97 o 
  -6   5   4      180.73      170.61     16.24 o 
  -5   5   4      320.25      330.83     17.59 o 
  -4   5   4      643.58      649.23     14.15 o 
  -3   5   4      720.44      764.12     14.89 o 
  -2   5   4     2662.22     2650.47     38.66 o 
  -1   5   4       31.05       57.42     10.62 o 
   0   5   4     2293.23     2475.99     27.88 o 
   1   5   4      337.22      315.56     14.39 o 
   2   5   4     1686.45     1619.21     23.62 o 
   3   5   4      338.05      345.50     13.77 o 
   4   5   4      799.86      814.76     22.45 o 
   5   5   4       59.41       46.08     11.12 o 
   6   5   4      155.54      149.58     14.07 o 
   7   5   4      986.95      923.35     36.64 o 
   8   5   4       17.22        6.72     18.36 o 
   9   5   4        5.60        3.50     19.87 o 
  -8   6   4      105.71      104.66     22.60 o 
  -7   6   4       24.44       24.84     20.03 o 
  -6   6   4        1.29        9.12     14.46 o 
  -5   6   4       99.64       86.62     15.02 o 
  -4   6   4        1.18        4.00     10.72 o 
  -3   6   4     1002.60     1049.51     23.05 o 
  -2   6   4      728.32      789.97     24.02 o 
  -1   6   4      419.33      385.72     15.37 o 
   0   6   4     2592.98     2474.39     38.05 o 
   1   6   4       42.21       31.81      9.89 o 
   2   6   4      625.54      647.18     18.24 o 
   3   6   4       21.98       14.08     11.13 o 
   4   6   4     1811.64     1838.31     31.20 o 
   5   6   4       17.14       20.96     11.88 o 
   6   6   4       77.38       66.01     17.82 o 
   7   6   4       64.71       48.96     18.13 o 
   8   6   4        5.90        0.00     19.26 o 
  -8   7   4       66.15       59.16     21.75 o 
  -7   7   4       27.07       10.25     19.46 o 
  -6   7   4      122.36      111.49     16.76 o 
  -5   7   4       22.09       16.23     15.01 o 
  -4   7   4      648.19      639.96     22.53 o 
  -3   7   4      566.59      529.27     19.22 o 
  -2   7   4     3053.68     3068.70     40.14 o 
  -1   7   4      778.64      801.64     20.44 o 
   0   7   4        0.97        2.72      9.93 o 
   1   7   4     1169.43     1166.37     21.83 o 
   2   7   4     4188.37     4083.26     37.84 o 
   3   7   4      102.24      106.14     13.94 o 
   4   7   4       28.58       25.68     12.65 o 
   5   7   4      324.98      299.32     23.81 o 
   6   7   4      905.41      900.51     47.74 o 
   7   7   4       20.77       19.00     21.65 o 
   8   7   4      307.67      298.33     28.13 o 
  -7   8   4       10.11        5.47     20.63 o 
  -6   8   4       21.35       22.59     16.27 o 
  -5   8   4      347.73      301.56     20.49 o 
  -4   8   4       59.25       47.80     15.02 o 
  -3   8   4       14.30       18.88     16.54 o 
  -2   8   4      386.88      386.81     17.76 o 
  -1   8   4     1658.14     1608.95     46.42 o 
   0   8   4     2414.38     2414.21     48.09 o 
   1   8   4      457.21      479.68     21.35 o 
   2   8   4      451.94      450.75     21.17 o 
   3   8   4     1627.72     1610.62     36.96 o 
   4   8   4     2138.10     2102.75     57.22 o 
   5   8   4      290.79      283.47     24.31 o 
   6   8   4       80.05       87.30     22.71 o 
   7   8   4      230.62      203.83     26.99 o 
  -6   9   4       22.67       38.93     21.08 o 
  -5   9   4        8.75        1.35     16.38 o 
  -4   9   4      125.31      126.60     21.42 o 
  -3   9   4      136.86      157.74     26.22 o 
  -2   9   4     1072.04     1072.92     41.26 o 
  -1   9   4      310.74      367.71     19.47 o 
   0   9   4       27.00       33.06     16.84 o 
   1   9   4      953.13      884.63     36.01 o 
   2   9   4      162.16      136.07     17.42 o 
   3   9   4       31.11       14.72     15.80 o 
   4   9   4       74.04       54.72     27.98 o 
   5   9   4      313.03      310.66     38.09 o 
   6   9   4      257.89      252.93     34.06 o 
  -5  10   4        0.21        5.16     20.69 o 
  -4  10   4      153.66      165.33     23.18 o 
  -3  10   4       24.02       43.15     24.30 o 
  -2  10   4      931.75      943.62     48.89 o 
  -1  10   4       73.15       58.79     15.44 o 
   0  10   4       11.86       10.23     17.94 o 
   1  10   4      226.36      251.90     20.61 o 
   2  10   4        2.11        4.18     16.20 o 
   3  10   4      913.34      878.74     37.53 o 
   4  10   4        0.01       13.93     22.71 o 
   5  10   4        5.22        4.19     30.17 o 
  -4  11   4     1340.59     1483.06     45.43 o 
  -3  11   4      113.01      141.82     28.97 o 
  -2  11   4       85.52       88.87     22.00 o 
  -1  11   4     1050.27     1043.08     46.92 o 
   0  11   4      105.78      110.35     22.01 o 
   1  11   4       25.47       24.31     18.00 o 
   2  11   4      525.54      536.91     32.72 o 
   3  11   4        5.53       19.81     23.33 o 
  -9   0   5      891.78      976.52     44.90 o 
  -7   0   5      159.64      143.50     23.64 o 
  -5   0   5       29.93       18.79      7.10 o 
  -3   0   5        8.82       10.45     13.05 o 
  -1   0   5        8.21       28.04     18.27 o 
   1   0   5       15.32        4.94      6.30 o 
   3   0   5     1848.14     2094.19     34.58 o 
   5   0   5     6377.17     6612.85     57.02 o 
   7   0   5      626.42      587.60     35.07 o 
   9   0   5      373.75      390.14     36.25 o 
 -10   1   5        2.05        3.43     18.47 o 
  -9   1   5      179.12      174.21     20.11 o 
  -8   1   5       20.65       10.43     15.61 o 
  -7   1   5     3866.99     3801.74     47.56 o 
  -6   1   5        0.02        2.00     13.37 o 
  -5   1   5      794.10      797.58     14.57 o 
  -4   1   5       34.98       35.78      5.11 o 
  -3   1   5     1415.81     1401.53     21.37 o 
  -2   1   5     2334.48     2472.50     33.16 o 
  -1   1   5      530.00      529.44     15.60 o 
   0   1   5        5.34        9.21      4.72 o 
   1   1   5     2903.11     3230.03     25.54 o 
   2   1   5     3013.86     3283.70     28.10 o 
   3   1   5     6525.72     6431.30     40.52 o 
   4   1   5      104.24       94.72     10.06 o 
   5   1   5     1195.14     1182.45     19.03 o 
   6   1   5       92.31       95.22     13.96 o 
   7   1   5     1526.94     1624.25     32.80 o 
   8   1   5       50.22       56.92     18.28 o 
   9   1   5        0.76        4.83     19.86 o 
  -9   2   5      185.48      172.78     23.00 o 
  -8   2   5       43.05       41.13     16.24 o 
  -7   2   5     1177.52     1151.27     28.94 o 
  -6   2   5     1511.34     1488.06     29.54 o 
  -5   2   5       79.53       66.94      8.88 o 
  -4   2   5      133.31      147.36      8.63 o 
  -3   2   5      200.57      214.11      9.71 o 
  -2   2   5     3224.03     3661.27     37.26 o 
  -1   2   5      447.54      390.28     12.19 o 
   0   2   5     2633.90     2513.02     23.69 o 
   1   2   5        1.51        4.24      8.58 o 
   2   2   5      748.65      905.86     16.79 o 
   3   2   5      226.55      260.79      8.15 o 
   4   2   5      163.90      160.97      9.20 o 
   5   2   5     3334.76     3307.83     35.43 o 
   6   2   5     2651.24     2518.20     30.97 o 
   7   2   5       55.17       40.60     11.62 o 
   8   2   5       50.48       50.38     15.20 o 
   9   2   5      384.23      420.91     25.75 o 
  -9   3   5      231.57      206.21     24.24 o 
  -8   3   5      637.13      666.91     29.59 o 
  -7   3   5       54.22       29.32     17.75 o 
  -6   3   5      762.49      743.17     26.19 o 
  -5   3   5     1240.93     1312.72     22.57 o 
  -4   3   5       34.54       29.63      9.35 o 
  -3   3   5     1126.82     1084.03     23.18 o 
  -2   3   5     2114.89     2423.58     26.34 o 
  -1   3   5      397.46      376.09     13.38 o 
   0   3   5     3606.12     3616.72     31.03 o 
   1   3   5     2211.93     2079.31     48.28 o 
   2   3   5     1721.28     1636.97     41.59 o 
   3   3   5      507.75      533.97     10.43 o 
   4   3   5       13.67        5.80      5.48 o 
   5   3   5       21.07       17.33      9.63 o 
   6   3   5      237.51      217.68     13.84 o 
   7   3   5      167.38      176.12     19.53 o 
   8   3   5      110.54      105.11     16.77 o 
   9   3   5      123.75      127.23     18.64 o 
  -9   4   5       14.15        0.00     24.09 o 
  -8   4   5        2.50        1.48     24.03 o 
  -7   4   5      739.43      726.06     27.86 o 
  -6   4   5     1503.47     1576.93     34.91 o 
  -5   4   5     1716.11     1699.67     26.31 o 
  -4   4   5      470.22      490.75     13.22 o 
  -3   4   5     3047.09     3162.08     31.61 o 
  -2   4   5     5108.45     5458.84     38.27 o 
  -1   4   5      764.75      744.11     20.90 o 
   0   4   5      232.54      193.04     12.68 o 
   1   4   5        0.89        0.00      7.90 o 
   2   4   5     1277.91     1376.93     20.40 o 
   3   4   5      661.35      639.53     11.40 o 
   4   4   5       33.60       30.62      9.28 o 
   5   4   5      327.21      350.54     14.64 o 
   6   4   5     1206.11     1184.91     30.12 o 
   7   4   5      103.46      102.23     19.05 o 
   8   4   5      436.52      393.74     24.25 o 
   9   4   5        3.93        0.00     19.14 o 
  -9   5   5       82.86       61.01     26.97 o 
  -8   5   5      691.08      693.00     55.55 o 
  -7   5   5     1210.73     1211.99     50.51 o 
  -6   5   5      751.74      709.35     29.68 o 
  -5   5   5      841.61      856.01     20.20 o 
  -4   5   5      761.08      749.47     15.60 o 
  -3   5   5      368.46      331.08     12.54 o 
  -2   5   5       45.01       38.14      8.67 o 
  -1   5   5     1059.46     1053.51     25.07 o 
   0   5   5      703.81      670.09     18.65 o 
   1   5   5     4461.33     4451.00     72.89 o 
   2   5   5     1039.27     1006.30     20.57 o 
   3   5   5      432.20      450.21     14.70 o 
   4   5   5      280.72      261.98     13.50 o 
   5   5   5        0.39        1.17     16.05 o 
   6   5   5       58.56       38.60     17.57 o 
   7   5   5      481.47      480.97     24.84 o 
   8   5   5       44.47       48.59     19.18 o 
  -8   6   5       20.63       13.53     24.77 o 
  -7   6   5      119.80      109.51     21.70 o 
  -6   6   5      148.56      157.07     21.25 o 
  -5   6   5     2419.13     2358.29     36.93 o 
  -4   6   5        2.32        5.13     11.25 o 
  -3   6   5     2438.33     2356.67     33.44 o 
  -2   6   5      344.56      347.84     16.58 o 
  -1   6   5      518.28      514.54     17.56 o 
   0   6   5       35.84       40.55     12.87 o 
   1   6   5        4.08       11.51      9.79 o 
   2   6   5       41.36       56.69     12.32 o 
   3   6   5      837.00      814.69     20.92 o 
   4   6   5        5.45       18.10     15.83 o 
   5   6   5       28.42        7.72     16.50 o 
   6   6   5      373.28      346.94     22.76 o 
   7   6   5      946.70     1003.42     31.95 o 
   8   6   5      197.47      210.88     28.94 o 
  -8   7   5        1.84        0.00     28.89 o 
  -7   7   5      229.48      255.75     25.82 o 
  -6   7   5       61.23       98.37     21.05 o 
  -5   7   5      565.75      596.14     23.06 o 
  -4   7   5      647.07      638.95     22.78 o 
  -3   7   5      410.63      450.92     19.34 o 
  -2   7   5      362.17      382.59     17.63 o 
  -1   7   5       85.70       80.57     13.13 o 
   0   7   5      126.17      133.63     14.12 o 
   1   7   5     2731.86     2723.05     51.11 o 
   2   7   5       19.02       20.03     12.90 o 
   3   7   5       58.14       41.76     12.33 o 
   4   7   5       53.49       66.49     18.69 o 
   5   7   5        9.10        9.04     18.85 o 
   6   7   5       27.03       11.02     20.64 o 
   7   7   5       39.45       36.17     19.42 o 
  -7   8   5      346.64      399.97     29.13 o 
  -6   8   5        3.88       10.53     19.63 o 
  -5   8   5       60.77       47.04     16.35 o 
  -4   8   5       82.70       99.96     19.82 o 
  -3   8   5      744.81      803.62     28.66 o 
  -2   8   5      736.94      773.04     22.81 o 
  -1   8   5       18.21        4.33     15.93 o 
   0   8   5      841.00      819.07     25.87 o 
   1   8   5      245.99      239.65     17.65 o 
   2   8   5      444.86      454.20     20.70 o 
   3   8   5      122.48      118.24     22.07 o 
   4   8   5      300.94      295.27     32.15 o 
   5   8   5      105.84       88.53     21.12 o 
   6   8   5      110.12      109.90     22.62 o 
   7   8   5      644.42      685.78     34.95 o 
  -6   9   5      858.59      996.25     37.42 o 
  -5   9   5      338.33      353.66     22.25 o 
  -4   9   5        0.97        2.81     24.46 o 
  -3   9   5      100.10       84.79     23.40 o 
  -2   9   5      768.05      886.97     30.14 o 
  -1   9   5      425.41      405.31     20.22 o 
   0   9   5      104.16      112.75     19.10 o 
   1   9   5      119.15      134.37     17.54 o 
   2   9   5     2517.45     2404.01     50.59 o 
   3   9   5      198.72      209.53     25.16 o 
   4   9   5       99.71       89.72     23.95 o 
   5   9   5       45.89       69.47     30.22 o 
   6   9   5        1.39       18.08     29.88 o 
  -5  10   5        0.10        0.00     21.38 o 
  -4  10   5     1063.60     1257.25     40.72 o 
  -3  10   5      115.87      120.67     26.32 o 
  -2  10   5       82.43       76.36     24.40 o 
  -1  10   5       27.47       29.99     18.99 o 
   0  10   5      954.60      937.15     29.96 o 
   1  10   5      967.03     1013.65     37.25 o 
   2  10   5      852.28      850.09     36.18 o 
   3  10   5        7.14       29.96     23.56 o 
   4  10   5      182.63      173.79     27.68 o 
   5  10   5      701.05      795.06     46.88 o 
  -3  11   5      264.95      277.21     31.77 o 
  -2  11   5      137.26      157.99     23.34 o 
  -1  11   5      587.02      611.06     79.92 o 
   0  11   5       79.14       82.45     18.92 o 
   1  11   5       13.71       23.36     22.95 o 
   2  11   5       63.72       75.77     24.41 o 
   3  11   5      251.68      268.74     28.68 o 
  -8   0   6       87.83       68.81     24.26 o 
  -6   0   6     1304.87     1180.73     38.66 o 
  -4   0   6     1077.36     1213.17     32.68 o 
  -2   0   6     1508.52     1355.92     42.18 o 
   0   0   6     2280.90     2249.67     25.33 o 
   2   0   6     7500.24     7839.99     90.77 o 
   4   0   6     2542.37     2491.95     42.04 o 
   6   0   6        1.76        0.96     15.63 o 
   8   0   6       52.25       72.29     27.40 o 
  -9   1   6        0.00        0.00     17.47 o 
  -8   1   6      114.69      132.35     18.37 o 
  -7   1   6      318.74      283.27     19.43 o 
  -6   1   6       18.06        5.87     13.67 o 
  -5   1   6      808.48      805.38     21.98 o 
  -4   1   6     3725.37     3743.90     37.77 o 
  -3   1   6        3.55        4.31      8.99 o 
  -2   1   6      448.69      440.18      9.42 o 
  -1   1   6      667.73      666.50     16.66 o 
   0   1   6     2136.10     2031.68     24.74 o 
   1   1   6     1046.04     1072.70     16.89 o 
   2   1   6     8072.14     8416.36     46.90 o 
   3   1   6      297.41      244.03     12.93 o 
   4   1   6       82.94       96.13     11.98 o 
   5   1   6     1192.59     1223.49     21.73 o 
   6   1   6      221.37      222.71     16.32 o 
   7   1   6       81.17       83.83     15.33 o 
   8   1   6        3.42       16.31     18.75 o 
   9   1   6       17.51       28.73     19.64 o 
  -9   2   6      246.66      244.42     22.00 o 
  -8   2   6        2.47        0.00     15.57 o 
  -7   2   6     1181.39     1189.90     29.86 o 
  -6   2   6     1089.24     1055.59     26.49 o 
  -5   2   6      157.17      142.54     14.54 o 
  -4   2   6     1565.20     1606.68     44.64 o 
  -3   2   6      375.88      291.93     12.39 o 
  -2   2   6     6156.13     6298.68     39.12 o 
  -1   2   6      473.94      489.23     12.72 o 
   0   2   6        0.82        0.57      8.25 o 
   1   2   6      125.12      106.98     10.38 o 
   2   2   6     2080.75     2089.81     25.67 o 
   3   2   6     1415.26     1464.18     22.32 o 
   4   2   6      739.67      757.60     16.91 o 
   5   2   6      232.58      197.24     17.33 o 
   6   2   6      491.16      460.52     21.53 o 
   7   2   6       56.26       69.02     16.65 o 
   8   2   6        7.20        2.49     17.23 o 
   9   2   6       71.39       66.54     20.78 o 
  -9   3   6      120.39      133.32     23.49 o 
  -8   3   6       13.20       18.90     18.87 o 
  -7   3   6      896.61      910.13     31.21 o 
  -6   3   6       55.19       47.44     16.93 o 
  -5   3   6     2669.30     2638.13     41.11 o 
  -4   3   6     1907.21     1835.52     43.53 o 
  -3   3   6        9.65       19.45     11.89 o 
  -2   3   6      567.87      694.40     14.62 o 
  -1   3   6     1902.87     1883.44     24.48 o 
   0   3   6     2567.43     2691.63     28.21 o 
   1   3   6     1391.61     1445.47     22.97 o 
   2   3   6      787.87      752.93     19.07 o 
   3   3   6        0.24        0.00      4.50 o 
   4   3   6      357.18      365.83     19.65 o 
   5   3   6      268.39      272.43     18.90 o 
   6   3   6        7.31       10.82     16.13 o 
   7   3   6       49.47       48.92     17.80 o 
   8   3   6      372.69      437.98     24.89 o 
   9   3   6       10.26       21.46     23.96 o 
  -9   4   6       44.09       49.11     26.75 o 
  -8   4   6      787.77      883.33     43.54 o 
  -7   4   6      469.64      450.57     24.84 o 
  -6   4   6      463.23      469.86     23.67 o 
  -5   4   6      838.66      789.85     25.47 o 
  -4   4   6      172.16      157.43     10.98 o 
  -3   4   6     1488.12     1463.87     24.17 o 
  -2   4   6      677.58      754.82     17.99 o 
  -1   4   6     1138.67     1210.42     22.16 o 
   0   4   6       80.23       76.54     13.53 o 
   1   4   6      403.56      347.34     11.36 o 
   2   4   6       55.24       48.54      7.07 o 
   3   4   6      173.50      200.62      8.60 o 
   4   4   6       33.82       54.68     14.96 o 
   5   4   6      309.33      302.06     19.56 o 
   6   4   6     1737.65     1748.41     35.65 o 
   7   4   6       91.88       75.87     18.43 o 
   8   4   6        3.03        5.71     18.21 o 
   9   4   6        0.36        0.00     20.11 o 
  -8   5   6      614.73      625.29     48.24 o 
  -7   5   6        5.73        6.51     22.42 o 
  -6   5   6     2721.63     2653.86     60.64 o 
  -5   5   6      381.58      371.64     21.90 o 
  -4   5   6       42.72       46.22     10.20 o 
  -3   5   6      196.41      210.26     13.23 o 
  -2   5   6        6.66       13.65     10.12 o 
  -1   5   6     1833.02     1768.27     27.69 o 
   0   5   6      324.08      292.06     15.72 o 
   1   5   6      107.92       81.86     10.89 o 
   2   5   6     1075.14     1020.41     21.86 o 
   3   5   6       59.12       53.88     18.35 o 
   4   5   6      678.27      653.51     23.42 o 
   5   5   6      172.89      132.06     17.98 o 
   6   5   6       60.68       62.48     18.22 o 
   7   5   6      177.66      190.59     21.70 o 
   8   5   6      828.66      898.97     52.55 o 
  -8   6   6     1586.47     1658.26     70.24 o 
  -7   6   6       14.48       17.62     25.00 o 
  -6   6   6        0.19        0.00     23.67 o 
  -5   6   6        3.04        0.00     21.87 o 
  -4   6   6      525.85      512.91     23.27 o 
  -3   6   6      142.95      118.16     16.53 o 
  -2   6   6      176.50      144.69     17.16 o 
  -1   6   6       37.50       29.53     14.87 o 
   0   6   6      856.59      811.59     22.11 o 
   1   6   6     2141.69     2042.27     30.71 o 
   2   6   6      462.79      445.36     17.11 o 
   3   6   6      203.54      175.44     26.20 o 
   4   6   6        3.76       18.05     16.40 o 
   5   6   6       68.23       56.26     17.62 o 
   6   6   6     1627.41     1686.41     44.88 o 
   7   6   6      226.36      203.66     22.53 o 
   8   6   6       39.31       28.39     20.08 o 
  -7   7   6      517.03      581.27     38.69 o 
  -6   7   6     1497.90     1475.10     87.02 o 
  -5   7   6       39.04       38.39     19.61 o 
  -4   7   6       13.76       14.61     17.91 o 
  -3   7   6      366.62      381.88     19.05 o 
  -2   7   6       28.61       19.33     15.76 o 
  -1   7   6     1525.49     1508.85     33.36 o 
   0   7   6       57.72       58.98     11.58 o 
   1   7   6      351.61      351.19     15.49 o 
   2   7   6      168.51      167.52     21.62 o 
   3   7   6       17.03       29.63     19.91 o 
   4   7   6      669.95      686.88     28.70 o 
   5   7   6      441.32      466.13     27.51 o 
   6   7   6      771.74      838.33     30.39 o 
   7   7   6      122.71      136.51     21.90 o 
  -7   8   6      322.26      360.45     35.16 o 
  -6   8   6       69.90       78.32     21.58 o 
  -5   8   6      646.77      702.50     30.92 o 
  -4   8   6       20.20        8.50     18.58 o 
  -3   8   6        0.54        0.00     14.30 o 
  -2   8   6     1764.66     1677.45     31.64 o 
  -1   8   6      132.03      115.68     17.68 o 
   0   8   6      518.49      485.87     21.17 o 
   1   8   6       50.59       45.23     19.80 o 
   2   8   6       10.69       20.00     19.88 o 
   3   8   6     1328.54     1326.29     39.60 o 
   4   8   6        1.12        0.00     26.44 o 
   5   8   6      198.15      232.76     32.40 o 
   6   8   6      688.88      738.08     40.34 o 
  -6   9   6       79.52       87.84     22.62 o 
  -5   9   6      340.49      370.44     27.29 o 
  -4   9   6       15.20        8.40     18.81 o 
  -3   9   6      227.85      230.74     28.66 o 
  -2   9   6      344.58      313.03     23.87 o 
  -1   9   6      197.67      161.60     24.00 o 
   0   9   6      237.50      250.49     19.80 o 
   1   9   6      111.36      129.28     22.95 o 
   2   9   6      100.58      113.74     23.37 o 
   3   9   6      209.03      238.50     26.47 o 
   4   9   6      120.81      118.07     25.03 o 
   5   9   6     1020.72     1063.38     49.88 o 
  -4  10   6        0.35        1.17     24.75 o 
  -3  10   6       14.05       34.39     24.64 o 
  -2  10   6      501.60      543.10     44.89 o 
  -1  10   6       13.00       17.53     18.29 o 
   0  10   6      246.03      229.41     24.53 o 
   1  10   6       11.40        3.02     21.36 o 
   2  10   6      115.86      113.50     24.06 o 
   3  10   6      540.60      519.87     32.51 o 
   4  10   6        1.38        2.59     23.84 o 
  -2  11   6      103.69       60.62     34.51 o 
  -1  11   6        0.07        0.00     29.03 o 
   0  11   6      208.42      228.39     26.41 o 
   1  11   6       69.93       92.05     24.69 o 
   2  11   6       13.40       15.15     23.65 o 
  -9   0   7      198.41      170.25     28.58 o 
  -7   0   7     2568.99     2426.44     57.22 o 
  -5   0   7       75.44       73.00     19.17 o 
  -3   0   7      123.96       96.59     15.92 o 
  -1   0   7       52.68       64.16      9.13 o 
   1   0   7     3546.38     3569.07     29.11 o 
   3   0   7      374.50      328.61     20.98 o 
   5   0   7     5085.07     5186.78     90.97 o 
   7   0   7     3623.10     3467.15    100.03 o 
   9   0   7       38.74       43.56     28.70 o 
  -9   1   7      504.80      514.70     26.10 o 
  -8   1   7      116.11      103.21     18.02 o 
  -7   1   7      377.95      377.64     20.91 o 
  -6   1   7       64.91       55.28     14.98 o 
  -5   1   7     9146.90     8955.83     63.78 o 
  -4   1   7        0.28        0.00     10.92 o 
  -3   1   7      698.84      676.71     17.70 o 
  -2   1   7      194.32      182.59      7.93 o 
  -1   1   7      780.14      860.91     18.22 o 
   0   1   7        1.05        4.87      5.32 o 
   1   1   7     1668.12     1806.56     36.50 o 
   2   1   7      324.01      329.39     11.40 o 
   3   1   7      487.91      523.59     16.76 o 
   4   1   7       13.98       25.30     11.89 o 
   5   1   7     1574.09     1608.62     27.57 o 
   6   1   7      483.09      480.66     21.60 o 
   7   1   7     2767.56     2889.51     43.50 o 
   8   1   7        1.36        1.28     21.91 o 
   9   1   7      181.08      184.99     26.56 o 
  -9   2   7       29.13       13.42     17.94 o 
  -8   2   7      129.83      118.90     18.26 o 
  -7   2   7     1144.20     1135.16     29.97 o 
  -6   2   7      352.26      373.28     19.57 o 
  -5   2   7      123.39      133.74     14.49 o 
  -4   2   7     1934.35     1989.36     29.79 o 
  -3   2   7      575.94      485.47     11.72 o 
  -2   2   7      425.25      394.91     11.09 o 
  -1   2   7       17.19       25.95      6.22 o 
   0   2   7      131.90      124.25     10.25 o 
   1   2   7        2.13        5.53      9.20 o 
   2   2   7     1600.62     1693.92     21.75 o 
   3   2   7      353.77      355.76     15.39 o 
   4   2   7      568.21      590.96     18.11 o 
   5   2   7     2857.31     2812.02     45.02 o 
   6   2   7      743.69      700.92     25.03 o 
   7   2   7      692.77      684.96     25.93 o 
   8   2   7      620.31      619.85     32.71 o 
   9   2   7        6.30        6.61     23.72 o 
  -9   3   7       98.52      100.80     24.53 o 
  -8   3   7       34.79       38.26     19.63 o 
  -7   3   7       37.74       27.34     17.68 o 
  -6   3   7     2046.14     1949.04     40.15 o 
  -5   3   7     1617.93     1631.71     34.97 o 
  -4   3   7      619.41      609.69     23.11 o 
  -3   3   7       21.38       16.43      9.45 o 
  -2   3   7      502.10      535.70     14.14 o 
  -1   3   7      390.48      472.29     15.62 o 
   0   3   7     1248.85     1188.45     20.81 o 
   1   3   7     1053.86     1007.49     21.16 o 
   2   3   7       13.91       13.99     11.55 o 
   3   3   7     1729.95     1710.46     32.30 o 
   4   3   7        5.94       15.17     17.29 o 
   5   3   7      673.37      570.97     23.27 o 
   6   3   7     1784.61     1757.29     35.61 o 
   7   3   7       39.84       55.05     18.11 o 
   8   3   7       27.98       32.18     18.55 o 
   9   3   7       18.39       11.34     24.19 o 
  -9   4   7        6.12       22.16     25.03 o 
  -8   4   7       83.38       74.48     25.98 o 
  -7   4   7        0.57        0.00     17.60 o 
  -6   4   7      168.79      194.57     19.79 o 
  -5   4   7       67.62       82.76     16.56 o 
  -4   4   7     1600.42     1563.71     27.80 o 
  -3   4   7      161.16      164.59     13.89 o 
  -2   4   7     1427.38     1456.83     21.44 o 
  -1   4   7     2625.64     2565.10     34.84 o 
   0   4   7      130.14      124.72     14.65 o 
   1   4   7       78.52       64.49      7.52 o 
   2   4   7      901.83      932.51     22.99 o 
   3   4   7     1519.25     1462.92     32.94 o 
   4   4   7      442.02      433.45     24.63 o 
   5   4   7       26.72       29.68     17.24 o 
   6   4   7      378.85      357.30     22.47 o 
   7   4   7       18.60       17.45     18.44 o 
   8   4   7      719.86      686.47     29.43 o 
  -8   5   7       86.82       76.74     26.78 o 
  -7   5   7       10.12       29.80     23.57 o 
  -6   5   7      772.09      688.01     36.47 o 
  -5   5   7      235.47      260.10     20.87 o 
  -4   5   7      323.56      313.06     21.03 o 
  -3   5   7       70.69       89.44     12.52 o 
  -2   5   7       86.96       99.39     11.13 o 
  -1   5   7      104.37      114.71     13.84 o 
   0   5   7      442.92      465.30     18.31 o 
   1   5   7     4243.29     4201.57     67.13 o 
   2   5   7      960.34      912.87     24.62 o 
   3   5   7      702.14      674.22     23.58 o 
   4   5   7        6.93        5.37     18.74 o 
   5   5   7      933.36      917.34     28.51 o 
   6   5   7     1347.98     1333.70     34.00 o 
   7   5   7       12.99        7.99     18.26 o 
   8   5   7        7.95        3.62     20.57 o 
  -8   6   7        9.78       13.99     25.86 o 
  -7   6   7      172.10      191.84     30.49 o 
  -6   6   7        0.19       14.36     24.05 o 
  -5   6   7       30.05        4.83     21.75 o 
  -4   6   7      124.73      109.39     18.03 o 
  -3   6   7        9.33        5.57     16.10 o 
  -2   6   7       18.95       11.51     15.61 o 
  -1   6   7     3056.74     3000.22     50.47 o 
   0   6   7       32.85       29.40     14.00 o 
   1   6   7      933.07      871.43     29.26 o 
   2   6   7      104.32      103.91     19.63 o 
   3   6   7     1627.41     1677.71     34.04 o 
   4   6   7      366.12      343.00     25.64 o 
   5   6   7      321.23      300.47     21.83 o 
   6   6   7      177.47      156.59     21.10 o 
   7   6   7      151.39      158.02     21.79 o 
  -7   7   7        9.79        0.09     34.21 o 
  -6   7   7      114.65      104.01     25.00 o 
  -5   7   7        2.56        5.47     22.61 o 
  -4   7   7       86.47       87.98     17.98 o 
  -3   7   7      335.30      325.94     21.97 o 
  -2   7   7        4.44        5.96     16.13 o 
  -1   7   7       19.30       23.17     14.47 o 
   0   7   7     1264.93     1230.88     24.16 o 
   1   7   7      615.81      642.40     22.99 o 
   2   7   7      334.10      341.03     24.69 o 
   3   7   7     2438.44     2331.42     47.76 o 
   4   7   7      167.50      179.98     23.63 o 
   5   7   7     1456.32     1505.47     52.76 o 
   6   7   7       70.60       67.18     19.35 o 
   7   7   7        0.27        6.45     20.70 o 
  -6   8   7      243.47      267.02     30.81 o 
  -5   8   7       60.00       59.77     24.59 o 
  -4   8   7       42.93       19.76     23.12 o 
  -3   8   7       46.65       53.57     17.84 o 
  -2   8   7       72.44       85.45     19.01 o 
  -1   8   7      306.94      290.82     18.83 o 
   0   8   7        0.14        0.00     18.92 o 
   1   8   7     2001.97     1938.02     43.74 o 
   2   8   7     1993.50     2021.99     46.29 o 
   3   8   7      432.08      454.22     31.01 o 
   4   8   7        9.05       17.31     21.40 o 
   5   8   7        1.10        7.06     29.16 o 
   6   8   7       35.80       45.49     22.76 o 
  -5   9   7      219.30      248.51     30.98 o 
  -4   9   7      258.03      336.51     30.27 o 
  -3   9   7       21.25       16.54     32.12 o 
  -2   9   7      224.33      267.19     29.02 o 
  -1   9   7        6.48        0.51     18.84 o 
   0   9   7     1553.95     1624.34     42.11 o 
   1   9   7       30.86       31.05     21.45 o 
   2   9   7       21.86       31.34     22.23 o 
   3   9   7      963.36      906.66     36.83 o 
   4   9   7      504.56      536.27     32.58 o 
   5   9   7      330.79      356.77     30.16 o 
  -4  10   7       43.11       61.92     36.75 o 
  -3  10   7      644.48      659.65     59.56 o 
  -2  10   7      202.16      229.33     43.91 o 
  -1  10   7      269.30      275.46     25.44 o 
   0  10   7      455.21      496.58     29.71 o 
   1  10   7       11.36       17.01     21.90 o 
   2  10   7     1133.10     1204.68     42.81 o 
   3  10   7      129.71      138.61     26.53 o 
   4  10   7      189.49      200.45     28.02 o 
  -1  11   7      361.38      377.25     37.37 o 
   0  11   7      229.10      229.47     26.86 o 
   1  11   7        0.06        5.91     22.98 o 
  -8   0   8      523.24      590.66     36.78 o 
  -6   0   8     2145.93     2092.52     51.48 o 
  -4   0   8      461.47      487.86     25.68 o 
  -2   0   8      477.45      487.99     37.94 o 
   0   0   8      112.26      161.67     11.11 o 
   2   0   8      461.84      409.53     22.14 o 
   4   0   8     7494.76     7710.95     84.21 o 
   6   0   8      397.84      400.56     26.77 o 
   8   0   8      514.82      478.89     55.39 o 
  -9   1   8      197.04      188.23     20.70 o 
  -8   1   8      607.34      576.83     25.81 o 
  -7   1   8       11.12        8.38     14.87 o 
  -6   1   8       50.85       37.57     14.29 o 
  -5   1   8       37.05       35.96     13.09 o 
  -4   1   8     1148.56     1234.32     25.14 o 
  -3   1   8      136.60      130.46     12.36 o 
  -2   1   8        0.07        0.81      6.40 o 
  -1   1   8      612.22      635.66     16.55 o 
   0   1   8     1173.97     1227.40     25.11 o 
   1   1   8      909.82      923.47     25.20 o 
   2   1   8      276.35      254.02     11.33 o 
   3   1   8       16.93       29.03      9.56 o 
   4   1   8        0.04        0.00     12.54 o 
   5   1   8       32.88       40.15     13.31 o 
   6   1   8     2305.76     2261.51     67.55 o 
   7   1   8       72.75       59.23     27.55 o 
   8   1   8       20.14       34.80     27.92 o 
   9   1   8        0.00        1.55     28.93 o 
  -9   2   8       38.73       36.70     18.02 o 
  -8   2   8      406.17      437.17     23.88 o 
  -7   2   8       81.08       73.21     16.20 o 
  -6   2   8      403.62      378.00     20.11 o 
  -5   2   8      148.03      135.08     15.15 o 
  -4   2   8        6.76       21.56     11.77 o 
  -3   2   8       38.83       35.35     11.02 o 
  -2   2   8     1224.22     1282.34     17.79 o 
  -1   2   8      111.47      114.95      7.61 o 
   0   2   8       13.16        4.38      8.83 o 
   1   2   8     1695.71     1874.32     25.32 o 
   2   2   8      114.63       88.08     10.31 o 
   3   2   8     1273.31     1332.59     21.43 o 
   4   2   8      925.49      918.44     27.09 o 
   5   2   8      361.75      359.66     23.67 o 
   6   2   8      234.96      214.42     22.50 o 
   7   2   8       96.14      111.68     21.30 o 
   8   2   8       52.62       72.10     29.15 o 
  -9   3   8      777.00      860.83     36.56 o 
  -8   3   8        4.82        3.87     18.54 o 
  -7   3   8        7.09        3.62     17.92 o 
  -6   3   8      637.86      584.28     22.83 o 
  -5   3   8       63.10       52.18     13.44 o 
  -4   3   8      922.32      903.72     22.91 o 
  -3   3   8      120.47      121.92     15.87 o 
  -2   3   8        0.01        2.70      9.35 o 
  -1   3   8      269.54      255.20     15.57 o 
   0   3   8      669.83      639.89     17.37 o 
   1   3   8     4237.81     4236.60     39.42 o 
   2   3   8      110.10      102.64     13.43 o 
   3   3   8      357.44      330.79     14.04 o 
   4   3   8      118.26       96.79     19.33 o 
   5   3   8       39.65       46.28     19.23 o 
   6   3   8       77.79       71.74     21.10 o 
   7   3   8      224.58      211.48     24.42 o 
   8   3   8      612.87      701.48     29.73 o 
  -8   4   8      161.74      162.98     29.94 o 
  -7   4   8      615.44      656.54     47.68 o 
  -6   4   8      204.24      208.13     20.16 o 
  -5   4   8      348.04      294.05     21.46 o 
  -4   4   8       84.31       79.36     13.91 o 
  -3   4   8      297.19      303.36     13.69 o 
  -2   4   8     3714.95     3708.34     34.39 o 
  -1   4   8      370.57      352.18     16.51 o 
   0   4   8      161.13      167.39     16.14 o 
   1   4   8      179.33      171.41     14.75 o 
   2   4   8      905.58      876.61     23.42 o 
   3   4   8      973.53      926.78     25.25 o 
   4   4   8       79.85       55.18     19.24 o 
   5   4   8     1619.67     1606.35     39.97 o 
   6   4   8     1195.03     1171.66     37.33 o 
   7   4   8        0.98        4.93     18.03 o 
   8   4   8      160.39      137.82     22.11 o 
  -8   5   8       41.51       25.08     26.89 o 
  -7   5   8        2.52        0.00     24.24 o 
  -6   5   8      247.93      277.34     30.04 o 
  -5   5   8        0.28        0.00     17.13 o 
  -4   5   8     1507.92     1378.26     35.00 o 
  -3   5   8      191.02      228.05     13.34 o 
  -2   5   8       62.94       69.44     11.42 o 
  -1   5   8       16.39       13.14     13.11 o 
   0   5   8     3744.68     3718.09     41.64 o 
   1   5   8      925.32      929.56     28.27 o 
   2   5   8       11.99       16.99     14.87 o 
   3   5   8      124.50      130.07     16.68 o 
   4   5   8      657.86      651.80     30.38 o 
   5   5   8       47.42       47.86     21.40 o 
   6   5   8        4.05        0.00     21.49 o 
   7   5   8      208.64      188.51     22.24 o 
   8   5   8      502.37      567.68     29.40 o 
  -7   6   8        3.50        3.12     25.81 o 
  -6   6   8      538.97      540.48     36.16 o 
  -5   6   8       18.92       43.85     17.83 o 
  -4   6   8      131.43      163.31     19.86 o 
  -3   6   8       87.51       97.31     18.78 o 
  -2   6   8     1679.66     1638.09     30.74 o 
  -1   6   8      927.33     1001.12     25.57 o 
   0   6   8     1199.22     1123.77     44.91 o 
   1   6   8       53.97       46.63     18.34 o 
   2   6   8     1899.59     1920.39     41.59 o 
   3   6   8      325.85      311.72     21.18 o 
   4   6   8      181.49      182.67     19.87 o 
   5   6   8      252.32      249.32     25.48 o 
   6   6   8      469.17      483.77     30.83 o 
   7   6   8       20.85       50.55     22.80 o 
  -7   7   8      144.94      151.80     29.91 o 
  -6   7   8      357.92      434.34     34.72 o 
  -5   7   8       12.41       20.54     23.83 o 
  -4   7   8      684.37      697.94     29.00 o 
  -3   7   8     1070.33     1116.11     33.59 o 
  -2   7   8        0.01        0.00     14.40 o 
  -1   7   8      105.32       95.33     15.82 o 
   0   7   8     3724.19     3671.81     45.91 o 
   1   7   8      312.17      283.59     29.14 o 
   2   7   8        0.66        0.00     19.66 o 
   3   7   8       15.65       24.72     20.13 o 
   4   7   8      225.72      234.65     24.90 o 
   5   7   8       23.78       21.64     21.87 o 
   6   7   8       21.54       19.35     23.30 o 
  -6   8   8      592.51      667.65     41.66 o 
  -5   8   8      528.64      634.73     38.27 o 
  -4   8   8       57.83       58.41     22.65 o 
  -3   8   8        0.07        0.00     17.23 o 
  -2   8   8      137.63      123.72     17.02 o 
  -1   8   8     1331.53     1400.87     31.24 o 
   0   8   8      894.92      810.13     31.95 o 
   1   8   8      624.35      607.93     30.41 o 
   2   8   8     1151.24     1127.25     37.96 o 
   3   8   8      447.21      451.48     29.05 o 
   4   8   8      125.17       83.39     22.82 o 
   5   8   8      586.18      579.20     33.34 o 
   6   8   8      259.96      264.35     36.55 o 
  -5   9   8       49.78       57.57     41.39 o 
  -4   9   8       66.47       61.57     25.22 o 
  -3   9   8      130.74      162.47     40.85 o 
  -2   9   8        3.51       10.69     18.85 o 
  -1   9   8      835.11      859.12     33.17 o 
   0   9   8      182.18      162.92     23.17 o 
   1   9   8      745.12      735.01     32.98 o 
   2   9   8      122.99      136.70     26.72 o 
   3   9   8       30.66       12.96     22.44 o 
   4   9   8       47.21       61.86     23.78 o 
  -3  10   8       87.83       77.77     36.75 o 
  -2  10   8        0.43        0.00     25.26 o 
  -1  10   8      127.96      119.60     22.46 o 
   0  10   8      140.08      132.21     23.73 o 
   1  10   8      721.10      773.88     36.32 o 
   2  10   8        0.58        8.63     22.28 o 
   3  10   8      261.08      253.07     29.09 o 
  -9   0   9       25.08       11.72     26.11 o 
  -7   0   9     2222.52     2152.09     92.54 o 
  -5   0   9      193.55      190.17     22.89 o 
  -3   0   9      984.44      975.18     31.48 o 
  -1   0   9      113.19      131.48     11.41 o 
   1   0   9      178.69      157.40     10.35 o 
   3   0   9     6145.60     6191.60     71.93 o 
   5   0   9     2770.50     2889.89     55.06 o 
   7   0   9       40.89       21.98     38.50 o 
  -9   1   9      123.97      147.94     20.53 o 
  -8   1   9       71.52       79.64     17.20 o 
  -7   1   9      233.84      242.02     19.95 o 
  -6   1   9      965.52      958.81     27.64 o 
  -5   1   9     3919.72     3875.36     45.75 o 
  -4   1   9       71.79       72.86     13.01 o 
  -3   1   9      117.21      114.81     12.58 o 
  -2   1   9        7.80        6.48      9.34 o 
  -1   1   9      812.72      789.40     14.09 o 
   0   1   9      206.78      237.34      8.66 o 
   1   1   9     1907.53     1963.86     33.85 o 
   2   1   9     1745.56     1875.19     36.08 o 
   3   1   9      136.96      139.32     14.70 o 
   4   1   9       95.17       69.97     14.40 o 
   5   1   9      428.96      458.69     19.89 o 
   6   1   9      394.78      434.33     25.64 o 
   7   1   9      269.74      238.96     31.59 o 
   8   1   9      142.02      121.95     30.69 o 
  -8   2   9      177.64      164.34     20.16 o 
  -7   2   9      418.08      430.14     22.35 o 
  -6   2   9      289.76      297.92     19.49 o 
  -5   2   9       19.62       24.32     13.38 o 
  -4   2   9      443.44      433.63     18.29 o 
  -3   2   9      531.18      494.55     28.07 o 
  -2   2   9      272.87      308.61     11.43 o 
  -1   2   9     2036.51     2104.46     26.68 o 
   0   2   9     5543.25     5531.86    109.98 o 
   1   2   9      442.84      427.95     15.47 o 
   2   2   9       21.39        7.55      9.72 o 
   3   2   9     2876.86     2920.79     31.07 o 
   4   2   9      577.33      604.11     20.66 o 
   5   2   9      930.76      961.38     31.85 o 
   6   2   9      226.02      230.97     23.56 o 
   7   2   9        0.02        0.00     19.29 o 
   8   2   9      189.02      201.15     33.71 o 
  -8   3   9       18.13       19.90     20.56 o 
  -7   3   9        4.26        8.15     18.59 o 
  -6   3   9     2319.77     2358.06     39.71 o 
  -5   3   9     1015.85      996.25     26.36 o 
  -4   3   9      650.10      625.72     21.14 o 
  -3   3   9      795.90      778.07     25.57 o 
  -2   3   9      188.49      212.92     12.49 o 
  -1   3   9      285.68      251.55     14.41 o 
   0   3   9      103.16       88.86     11.91 o 
   1   3   9      790.89      809.29     20.68 o 
   2   3   9     3072.82     3079.00     58.32 o 
   3   3   9      304.12      255.78     13.99 o 
   4   3   9        1.83        0.93     13.80 o 
   5   3   9      561.06      537.26     27.76 o 
   6   3   9       37.75       37.80     21.37 o 
   7   3   9      142.85      146.76     23.87 o 
   8   3   9       38.82       61.44     23.51 o 
  -8   4   9      215.63      186.26     30.16 o 
  -7   4   9      205.68      204.64     29.79 o 
  -6   4   9       27.03       34.84     17.64 o 
  -5   4   9       28.36       15.35     16.53 o 
  -4   4   9       67.62       81.72     14.98 o 
  -3   4   9      438.82      407.87     19.06 o 
  -2   4   9        0.74        3.31     10.49 o 
  -1   4   9      877.69      917.43     22.90 o 
   0   4   9     4340.51     4395.94     77.65 o 
   1   4   9      738.01      671.21     23.11 o 
   2   4   9        0.04        0.00     13.82 o 
   3   4   9      790.40      806.74     24.55 o 
   4   4   9      232.60      229.36     23.04 o 
   5   4   9        0.27        7.50     20.18 o 
   6   4   9       77.17       48.65     22.18 o 
   7   4   9       30.86       23.97     21.81 o 
   8   4   9       30.10       29.78     23.97 o 
  -8   5   9      205.64      196.72     32.57 o 
  -7   5   9      210.15      247.66     31.12 o 
  -6   5   9      627.80      626.12     29.62 o 
  -5   5   9      641.91      638.76     28.87 o 
  -4   5   9       10.55        6.05     17.12 o 
  -3   5   9       31.62       26.60     13.34 o 
  -2   5   9       22.91       34.06     11.80 o 
  -1   5   9       56.67       68.27     14.15 o 
   0   5   9        2.96        0.00     13.47 o 
   1   5   9        5.39        0.00     15.85 o 
   2   5   9      499.00      498.15     21.39 o 
   3   5   9      924.69      889.31     27.12 o 
   4   5   9       10.62        5.32     16.43 o 
   5   5   9       94.33       80.84     22.55 o 
   6   5   9       99.40       64.84     23.34 o 
   7   5   9      484.02      595.28     39.64 o 
  -7   6   9      359.79      383.61     36.17 o 
  -6   6   9      764.40      806.61     42.38 o 
  -5   6   9      832.96      819.70     31.98 o 
  -4   6   9      106.73       98.06     19.45 o 
  -3   6   9      181.64      165.33     19.65 o 
  -2   6   9      124.57      139.40     16.55 o 
  -1   6   9       55.33       40.82     15.01 o 
   0   6   9      164.52      161.08     17.31 o 
   1   6   9     3373.76     3303.57     51.34 o 
   2   6   9     1164.82     1171.58     35.07 o 
   3   6   9        3.94        0.28     16.68 o 
   4   6   9      186.41      174.14     20.13 o 
   5   6   9       90.41      109.49     19.78 o 
   6   6   9      177.97      173.02     25.55 o 
   7   6   9       73.90       91.16     24.50 o 
  -6   7   9       13.22       27.59     25.21 o 
  -5   7   9        2.94        0.00     23.60 o 
  -4   7   9      338.27      357.87     24.87 o 
  -3   7   9        0.03        8.05     17.73 o 
  -2   7   9        0.00        4.02     14.75 o 
  -1   7   9       16.35       14.95     15.33 o 
   0   7   9      553.00      518.70     22.81 o 
   1   7   9       96.62       81.95     17.07 o 
   2   7   9       75.90       82.14     21.16 o 
   3   7   9      716.22      691.10     31.79 o 
   4   7   9      396.93      372.03     28.46 o 
   5   7   9       48.36       27.51     18.82 o 
   6   7   9        2.37        0.00     24.07 o 
  -5   8   9      397.05      464.01     36.02 o 
  -4   8   9       22.90       35.72     24.55 o 
  -3   8   9        0.46        0.00     22.34 o 
  -2   8   9       17.65        6.42     15.72 o 
  -1   8   9       17.97       18.49     15.82 o 
   0   8   9       18.81       15.17     16.50 o 
   1   8   9      720.62      664.38     31.73 o 
   2   8   9      434.89      429.77     40.57 o 
   3   8   9       23.04       37.33     21.54 o 
   4   8   9       96.80       89.78     23.89 o 
   5   8   9       87.84      108.81     24.70 o 
  -4   9   9      259.11      273.96     32.96 o 
  -3   9   9        0.93        4.83     23.84 o 
  -2   9   9      182.64      168.32     22.91 o 
  -1   9   9       76.37       72.98     20.52 o 
   0   9   9      109.79      139.47     23.15 o 
   1   9   9      263.54      265.95     25.89 o 
   2   9   9      353.51      390.95     28.98 o 
   3   9   9      141.64      165.79     26.34 o 
   4   9   9      307.28      340.00     30.66 o 
  -2  10   9       24.25        4.54     21.40 o 
  -1  10   9      280.16      308.71     26.85 o 
   0  10   9      111.64      117.22     23.34 o 
   1  10   9       77.64       87.44     24.12 o 
   2  10   9      202.83      220.96     27.79 o 
  -8   0  10     1452.72     1614.71     54.86 o 
  -6   0  10      653.88      633.32     45.41 o 
  -4   0  10     1319.54     1255.48     67.69 o 
  -2   0  10      293.16      345.24     21.10 o 
   0   0  10        3.01        1.67      9.14 o 
   2   0  10      130.13      128.12     21.02 o 
   4   0  10      569.33      584.45     30.36 o 
   6   0  10     2348.91     2467.29     89.51 o 
   8   0  10       73.42      102.30     44.42 o 
  -8   1  10       93.18       86.18     18.56 o 
  -7   1  10      157.46      171.28     19.08 o 
  -6   1  10      632.36      640.18     24.65 o 
  -5   1  10        3.00        0.00     13.67 o 
  -4   1  10     2577.22     2583.82     36.81 o 
  -3   1  10        3.73        5.68     11.05 o 
  -2   1  10        6.18        3.12      9.79 o 
  -1   1  10     1066.94     1131.27     27.14 o 
   0   1  10      279.67      270.41     12.54 o 
   1   1  10        5.77       10.75      8.70 o 
   2   1  10      169.76      157.52     15.11 o 
   3   1  10      177.18      186.60     16.20 o 
   4   1  10      178.89      149.48     16.32 o 
   5   1  10      616.79      602.12     27.91 o 
   6   1  10      150.07      121.14     21.70 o 
   7   1  10       21.66       16.33     28.96 o 
   8   1  10     1501.87     1629.33     59.11 o 
  -8   2  10      521.84      520.05     26.41 o 
  -7   2  10      223.07      211.35     20.08 o 
  -6   2  10      153.00      166.24     18.00 o 
  -5   2  10      159.42      164.68     15.99 o 
  -4   2  10     1154.22     1150.19     26.59 o 
  -3   2  10       85.67       90.13     12.74 o 
  -2   2  10      202.77      201.97     13.27 o 
  -1   2  10        4.12       16.00      8.94 o 
   0   2  10       40.90       38.70     10.34 o 
   1   2  10      976.30      973.63     21.11 o 
   2   2  10      207.28      199.86     12.70 o 
   3   2  10      255.27      215.24     16.75 o 
   4   2  10     1315.69     1300.65     28.60 o 
   5   2  10      132.01      176.51     22.65 o 
   6   2  10      695.79      728.94     31.51 o 
   7   2  10      304.09      305.19     26.85 o 
   8   2  10       12.80        4.83     29.82 o 
  -8   3  10       14.91        8.06     21.41 o 
  -7   3  10      261.19      254.29     24.35 o 
  -6   3  10       83.78       84.20     15.93 o 
  -5   3  10      288.72      260.58     18.17 o 
  -4   3  10      826.33      864.40     30.77 o 
  -3   3  10      370.59      363.97     23.58 o 
  -2   3  10      178.31      183.09     16.14 o 
  -1   3  10     4097.88     4187.67     68.23 o 
   0   3  10       25.26       26.84     11.49 o 
   1   3  10       32.75       33.64     12.24 o 
   2   3  10      183.02      174.74     13.33 o 
   3   3  10      103.72      105.89     15.05 o 
   4   3  10      101.26       74.17     20.16 o 
   5   3  10      989.10      933.84     41.31 o 
   6   3  10      680.73      665.88     31.90 o 
   7   3  10       58.47       56.08     22.98 o 
  -8   4  10        1.06        7.08     25.51 o 
  -7   4  10        0.14        0.00     23.77 o 
  -6   4  10      298.76      323.26     24.15 o 
  -5   4  10      955.60      956.36     27.72 o 
  -4   4  10        0.14        4.18     14.43 o 
  -3   4  10       17.08       19.66     14.39 o 
  -2   4  10      984.90      954.09     25.36 o 
  -1   4  10      361.72      354.27     17.70 o 
   0   4  10     1102.04     1155.36     24.76 o 
   1   4  10     1314.29     1219.16     31.18 o 
   2   4  10     1030.66     1071.02     26.42 o 
   3   4  10      998.97      956.68     26.57 o 
   4   4  10      258.34      258.39     24.30 o 
   5   4  10        5.71        8.17     20.79 o 
   6   4  10        0.05        0.00     22.01 o 
   7   4  10      147.04      154.30     25.81 o 
  -7   5  10       50.81       53.17     25.53 o 
  -6   5  10      138.85      135.75     21.72 o 
  -5   5  10      326.32      245.11     23.85 o 
  -4   5  10        0.92        0.00     17.15 o 
  -3   5  10      152.26      138.20     16.30 o 
  -2   5  10      465.45      436.04     20.22 o 
  -1   5  10      191.37      206.09     16.82 o 
   0   5  10     5725.48     5714.46     82.26 o 
   1   5  10        2.58       13.87     13.91 o 
   2   5  10      190.02      185.86     17.54 o 
   3   5  10        1.43        0.00     15.72 o 
   4   5  10      199.41      196.27     19.86 o 
   5   5  10      144.87      145.30     24.32 o 
   6   5  10       36.62       49.78     22.41 o 
   7   5  10        9.96        7.25     23.16 o 
  -7   6  10       30.67       40.91     26.77 o 
  -6   6  10       82.12       99.75     26.97 o 
  -5   6  10      150.18      171.18     22.54 o 
  -4   6  10       65.18       91.60     20.59 o 
  -3   6  10       88.68       84.97     19.25 o 
  -2   6  10     1207.51     1246.60     38.81 o 
  -1   6  10      127.48      129.66     16.42 o 
   0   6  10      885.65      897.02     26.30 o 
   1   6  10       36.17       36.12     18.18 o 
   2   6  10     1558.46     1605.24     40.23 o 
   3   6  10      235.10      210.60     20.19 o 
   4   6  10       99.93      114.59     19.23 o 
   5   6  10       53.71       52.40     19.24 o 
   6   6  10      174.54      162.13     26.25 o 
  -6   7  10       52.48       47.56     25.49 o 
  -5   7  10        8.22        0.00     24.16 o 
  -4   7  10      144.14      151.28     21.93 o 
  -3   7  10        0.75        1.03     18.72 o 
  -2   7  10       70.00       49.13     19.08 o 
  -1   7  10      647.71      652.36     24.58 o 
   0   7  10     3608.35     3614.10     48.37 o 
   1   7  10       17.92        8.92     15.91 o 
   2   7  10      434.71      425.01     27.46 o 
   3   7  10       42.01       43.48     20.59 o 
   4   7  10       76.61       84.38     22.68 o 
   5   7  10       60.29       59.68     20.04 o 
  -5   8  10       71.36       56.22     26.87 o 
  -4   8  10        2.12        0.00     25.59 o 
  -3   8  10      426.84      470.21     28.04 o 
  -2   8  10      341.92      394.87     26.70 o 
  -1   8  10       25.27       30.33     16.49 o 
   0   8  10       18.07       18.58     17.26 o 
   1   8  10     1409.91     1496.78     42.16 o 
   2   8  10       43.96       46.69     21.81 o 
   3   8  10       15.24       12.16     21.26 o 
   4   8  10      367.51      418.00     30.59 o 
  -3   9  10        7.48        0.00     20.47 o 
  -2   9  10       28.46       52.40     26.95 o 
  -1   9  10     1288.28     1424.22     56.12 o 
   0   9  10      567.23      621.88     32.61 o 
   1   9  10        0.92        9.36     20.70 o 
   2   9  10       29.34       33.63     23.23 o 
   3   9  10      327.29      346.87     42.59 o 
  -7   0  11        1.01        0.00     38.18 o 
  -5   0  11     1825.00     1753.77     49.88 o 
  -3   0  11        0.16        2.07     15.67 o 
  -1   0  11       80.30       83.77     16.16 o 
   1   0  11     1319.07     1382.91     38.15 o 
   3   0  11     1654.67     1611.15     43.78 o 
   5   0  11      747.81      868.44     37.79 o 
   7   0  11     1058.56     1145.53     71.68 o 
  -8   1  11       54.73       63.40     18.27 o 
  -7   1  11      567.38      552.78     25.75 o 
  -6   1  11       15.30        1.65     15.23 o 
  -5   1  11      422.53      426.36     20.37 o 
  -4   1  11       32.55       38.21     12.69 o 
  -3   1  11      872.23      864.06     22.90 o 
  -2   1  11       53.66       44.74     10.66 o 
  -1   1  11       58.55       41.65     16.84 o 
   0   1  11        2.54        0.76     12.59 o 
   1   1  11     1708.97     1657.98     35.69 o 
   2   1  11       76.19       68.17     14.43 o 
   3   1  11       66.89       70.38     15.30 o 
   4   1  11      149.53      171.26     17.61 o 
   5   1  11     1241.95     1305.67     42.24 o 
   6   1  11       58.00       22.68     19.20 o 
   7   1  11      357.46      395.33     37.83 o 
  -8   2  11      232.10      256.90     22.87 o 
  -7   2  11      151.35      138.07     18.76 o 
  -6   2  11       22.83       33.53     15.06 o 
  -5   2  11     1064.26     1002.85     27.49 o 
  -4   2  11      162.52      158.07     15.33 o 
  -3   2  11       85.47       71.51     13.10 o 
  -2   2  11        0.07        1.90     13.23 o 
  -1   2  11      365.34      320.37     19.76 o 
   0   2  11      247.11      254.15     14.27 o 
   1   2  11      366.70      374.42     20.56 o 
   2   2  11     2873.04     2730.65     37.89 o 
   3   2  11     1788.27     1696.38     32.11 o 
   4   2  11      582.12      552.59     34.65 o 
   5   2  11        1.08        5.60     19.73 o 
   6   2  11        0.07        3.71     20.26 o 
   7   2  11      118.64      159.76     33.36 o 
  -7   3  11       21.51       14.64     20.62 o 
  -6   3  11       72.05       72.21     16.95 o 
  -5   3  11      420.07      437.18     21.27 o 
  -4   3  11       10.67       15.30     16.49 o 
  -3   3  11       76.96       73.68     15.39 o 
  -2   3  11      956.61      983.88     26.30 o 
  -1   3  11      395.33      376.54     21.84 o 
   0   3  11     1047.19     1091.56     28.00 o 
   1   3  11     1225.65     1187.91     25.41 o 
   2   3  11      815.95      757.02     23.64 o 
   3   3  11      150.74      131.73     16.46 o 
   4   3  11      881.83      856.16     33.14 o 
   5   3  11       27.94       34.46     20.40 o 
   6   3  11      435.73      460.35     29.51 o 
   7   3  11      135.02      155.10     25.74 o 
  -7   4  11      500.48      488.87     37.46 o 
  -6   4  11      195.77      169.16     29.11 o 
  -5   4  11       38.67       39.71     16.20 o 
  -4   4  11      848.58      752.78     25.52 o 
  -3   4  11     1364.10     1293.62     30.34 o 
  -2   4  11       77.46       77.21     15.48 o 
  -1   4  11      968.11      965.75     24.91 o 
   0   4  11       18.23       11.77     12.25 o 
   1   4  11        9.75        2.69     13.00 o 
   2   4  11     3863.95     3859.06     66.28 o 
   3   4  11      261.83      249.82     23.52 o 
   4   4  11      232.53      213.06     23.34 o 
   5   4  11       32.06       39.35     21.39 o 
   6   4  11        7.69        3.54     22.31 o 
   7   4  11        0.97        0.00     23.55 o 
  -7   5  11      168.88      166.66     30.54 o 
  -6   5  11      134.62      114.89     22.40 o 
  -5   5  11     1394.59     1609.96     42.95 o 
  -4   5  11      155.67      184.51     21.92 o 
  -3   5  11      993.24      934.24     33.41 o 
  -2   5  11     1078.42     1011.18     27.42 o 
  -1   5  11     1485.60     1440.16     34.31 o 
   0   5  11      228.72      216.48     17.76 o 
   1   5  11       28.74       23.28     14.19 o 
   2   5  11       72.00       69.05     15.66 o 
   3   5  11        3.12        0.00     15.90 o 
   4   5  11      546.18      493.16     29.89 o 
   5   5  11        8.66       13.02     21.86 o 
   6   5  11      206.89      199.24     26.12 o 
  -6   6  11      108.35      102.73     28.46 o 
  -5   6  11        2.77        5.02     19.95 o 
  -4   6  11       26.68       45.74     20.37 o 
  -3   6  11     1432.37     1512.99     40.21 o 
  -2   6  11      657.43      670.71     30.29 o 
  -1   6  11       58.50       62.90     16.07 o 
   0   6  11       13.94       21.06     15.31 o 
   1   6  11      137.61      141.40     20.90 o 
   2   6  11       54.64       30.01     18.31 o 
   3   6  11       61.76       39.50     17.33 o 
   4   6  11       84.30       80.39     23.11 o 
   5   6  11      600.63      624.52     34.15 o 
  -5   7  11     1045.03     1204.68     50.62 o 
  -4   7  11      197.79      222.76     24.02 o 
  -3   7  11      199.71      179.99     22.53 o 
  -2   7  11      120.58      141.55     22.36 o 
  -1   7  11      144.73      186.70     18.75 o 
   0   7  11      484.87      505.71     23.81 o 
   1   7  11       62.81       55.97     17.38 o 
   2   7  11       24.67       10.88     19.66 o 
   3   7  11        4.30        0.00     20.18 o 
   4   7  11       30.95       51.51     19.21 o 
   5   7  11       50.89       55.81     25.22 o 
  -4   8  11      354.72      420.69     44.36 o 
  -3   8  11      139.76      163.69     24.02 o 
  -2   8  11       47.19       61.09     21.12 o 
  -1   8  11       47.47       53.63     17.87 o 
   0   8  11      148.42      146.50     19.47 o 
   1   8  11       65.61       69.72     21.84 o 
   2   8  11      194.46      198.75     25.14 o 
   3   8  11       29.60       32.47     21.94 o 
   4   8  11        8.39        6.87     22.96 o 
  -2   9  11      538.79      619.16     48.56 o 
  -1   9  11       40.01       59.24     21.89 o 
   0   9  11      138.30      125.85     24.05 o 
   1   9  11       76.34       75.64     22.82 o 
   2   9  11       32.76       44.95     22.49 o 
  -6   0  12     2533.16     2563.12    140.51 o 
  -4   0  12      734.58      695.77     32.80 o 
  -2   0  12     4894.31     4788.11    108.75 o 
   0   0  12     1496.90     1443.74     38.77 o 
   2   0  12      486.85      474.64     29.21 o 
   4   0  12     1026.50      970.47     47.84 o 
   6   0  12       44.30       31.89     39.90 o 
  -7   1  12       66.67       80.82     17.96 o 
  -6   1  12      253.71      235.47     19.97 o 
  -5   1  12      260.30      265.17     21.84 o 
  -4   1  12     1289.00     1394.23     34.10 o 
  -3   1  12       89.07       83.62     13.02 o 
  -2   1  12      480.90      517.06     23.45 o 
  -1   1  12        8.59        0.00     35.11 o 
   0   1  12     3993.81     3990.00     51.86 o 
   1   1  12      118.02      134.39     15.62 o 
   2   1  12       65.30       60.74     14.92 o 
   3   1  12      213.32      211.85     18.35 o 
   4   1  12      152.98      164.25     18.61 o 
   5   1  12       16.25       23.75     19.53 o 
   6   1  12       96.47       68.70     29.14 o 
   7   1  12      150.75      157.49     32.94 o 
  -7   2  12        2.06        0.00     16.62 o 
  -6   2  12      223.81      205.91     18.88 o 
  -5   2  12       57.74       76.51     15.22 o 
  -4   2  12      111.69      118.78     15.07 o 
  -3   2  12      489.07      468.86     30.80 o 
  -2   2  12     2485.13     2449.98     38.67 o 
  -1   2  12       11.38        7.80     14.10 o 
   0   2  12      169.24      168.20     17.04 o 
   1   2  12      240.10      235.64     19.51 o 
   2   2  12      184.96      221.27     17.66 o 
   3   2  12       73.67       43.68     15.61 o 
   4   2  12     1050.46     1004.76     34.01 o 
   5   2  12       12.33        6.53     20.16 o 
   6   2  12       10.79       20.07     21.69 o 
   7   2  12      977.98     1102.55     52.03 o 
  -7   3  12      591.34      627.02     32.51 o 
  -6   3  12        1.53        0.00     19.38 o 
  -5   3  12      712.62      650.82     29.65 o 
  -4   3  12      189.58      189.42     22.18 o 
  -3   3  12       49.50       35.62     15.16 o 
  -2   3  12       17.03        9.52     14.40 o 
  -1   3  12      212.59      171.37     19.73 o 
   0   3  12     1355.82     1403.40     27.36 o 
   1   3  12     2452.09     2366.77     42.05 o 
   2   3  12       18.65       18.13     14.68 o 
   3   3  12      130.36       88.53     20.11 o 
   4   3  12        7.82        3.92     21.16 o 
   5   3  12        4.67        0.00     21.35 o 
   6   3  12      419.23      431.47     30.52 o 
  -6   4  12       57.76       53.33     21.52 o 
  -5   4  12      377.85      380.48     24.93 o 
  -4   4  12      448.91      484.97     23.35 o 
  -3   4  12     1282.02     1302.60     31.78 o 
  -2   4  12       30.15       20.11     14.92 o 
  -1   4  12     1430.77     1379.48     37.13 o 
   0   4  12      284.62      290.51     16.91 o 
   1   4  12      128.06      129.03     19.02 o 
   2   4  12       67.03       56.22     15.31 o 
   3   4  12       32.84       35.75     19.93 o 
   4   4  12      593.84      617.32     31.50 o 
   5   4  12      205.37      219.85     26.26 o 
   6   4  12        9.63       14.05     23.23 o 
  -6   5  12       95.53       75.09     22.49 o 
  -5   5  12        0.25        4.14     20.65 o 
  -4   5  12       23.06       32.91     19.72 o 
  -3   5  12       53.07       45.12     19.03 o 
  -2   5  12       14.69       13.60     15.18 o 
  -1   5  12       56.44       34.93     18.82 o 
   0   5  12       45.25       39.80     15.58 o 
   1   5  12      940.60      906.17     26.44 o 
   2   5  12      280.08      279.09     23.98 o 
   3   5  12      440.89      487.54     30.93 o 
   4   5  12        4.20        0.45     21.44 o 
   5   5  12       42.33       36.17     22.30 o 
  -5   6  12      613.74      642.81     32.74 o 
  -4   6  12      777.57      743.72     33.45 o 
  -3   6  12        3.15       17.46     19.59 o 
  -2   6  12        1.01        3.99     19.27 o 
  -1   6  12      193.44      200.02     23.06 o 
   0   6  12       85.43      104.06     17.28 o 
   1   6  12      316.61      319.47     24.55 o 
   2   6  12       75.46       55.07     19.57 o 
   3   6  12        1.13        0.59     21.90 o 
   4   6  12       19.77       33.78     22.26 o 
   5   6  12      106.30       99.02     26.04 o 
  -4   7  12        4.05        5.51     21.20 o 
  -3   7  12      135.94      146.21     23.37 o 
  -2   7  12        0.09        3.31     19.88 o 
  -1   7  12        2.80       11.53     19.73 o 
   0   7  12        3.48        0.37     16.84 o 
   1   7  12        3.80       16.77     17.00 o 
   2   7  12      134.95      163.55     22.99 o 
   3   7  12      487.84      511.08     31.05 o 
   4   7  12        5.22       13.93     23.81 o 
  -3   8  12      161.91      163.44     24.95 o 
  -2   8  12       33.10       47.11     21.61 o 
  -1   8  12       56.56       56.15     21.63 o 
   0   8  12        9.65       18.36     17.64 o 
   1   8  12      177.37      164.98     24.94 o 
   2   8  12      118.78      116.96     23.47 o 
  -7   0  13      594.32      595.91     38.26 o 
  -5   0  13     1037.06     1163.26     43.27 o 
  -3   0  13       89.75       64.85     37.65 o 
   1   0  13      793.75      749.96     33.50 o 
   3   0  13       40.99       32.91     22.62 o 
   5   0  13      165.33      156.95     42.59 o 
  -7   1  13      288.87      291.45     22.47 o 
  -6   1  13        6.15       11.58     15.74 o 
  -5   1  13      501.89      481.70     22.80 o 
  -4   1  13      125.11      120.54     19.75 o 
  -3   1  13     2442.61     2224.96     58.44 o 
  -2   1  13      280.46      272.60     31.95 o 
  -1   1  13      691.59      621.20     53.42 o 
   0   1  13        3.44       16.97     35.66 o 
   1   1  13     1006.04     1005.32     30.18 o 
   2   1  13      132.38      115.62     16.45 o 
   3   1  13       79.40       81.39     16.89 o 
   4   1  13      100.34      107.44     18.07 o 
   5   1  13       28.39        7.78     20.71 o 
   6   1  13      110.25      109.71     29.98 o 
  -6   2  13      286.88      292.68     21.21 o 
  -5   2  13      341.24      372.70     25.86 o 
  -4   2  13      184.03      174.43     21.71 o 
  -3   2  13      903.28      929.46     32.74 o 
  -2   2  13      261.76      268.34     26.06 o 
  -1   2  13       73.88       57.50     27.90 o 
   0   2  13      409.06      394.33     48.31 o 
   1   2  13      557.07      502.52     21.41 o 
   2   2  13        7.14        0.00     14.77 o 
   3   2  13      113.47       80.86     16.86 o 
   4   2  13       38.52       32.53     20.91 o 
   5   2  13      269.99      314.49     31.41 o 
   6   2  13      107.04       97.56     23.57 o 
  -6   3  13        1.88        0.00     27.48 o 
  -5   3  13      173.43      172.77     21.71 o 
  -4   3  13      612.63      620.08     25.76 o 
  -3   3  13        5.25        0.00     15.60 o 
  -2   3  13      956.17      897.93     27.86 o 
  -1   3  13      131.27      139.20     29.92 o 
   0   3  13       17.08       14.13     37.36 o 
   1   3  13     1009.21     1040.88     31.56 o 
   2   3  13       37.00       33.37     15.35 o 
   3   3  13        9.31        0.00     19.44 o 
   4   3  13        7.18       12.13     20.80 o 
   5   3  13      388.01      412.02     29.79 o 
   6   3  13      159.57      163.44     26.72 o 
  -6   4  13       56.98       71.77     21.32 o 
  -5   4  13        4.88       12.12     19.56 o 
  -4   4  13        6.88        8.00     16.84 o 
  -3   4  13      437.92      425.01     22.72 o 
  -2   4  13       61.62       58.23     16.09 o 
  -1   4  13      670.45      677.75     29.98 o 
   0   4  13      369.16      322.69     48.62 o 
   1   4  13      137.02      130.76     19.56 o 
   2   4  13        7.28        0.00     18.69 o 
   3   4  13      745.07      741.53     35.63 o 
   4   4  13       42.08       41.95     22.00 o 
   5   4  13        0.95        6.61     22.63 o 
  -5   5  13       58.78       72.70     22.73 o 
  -4   5  13      393.31      476.48     29.11 o 
  -3   5  13     1230.91     1342.85     40.81 o 
  -2   5  13      303.05      255.04     20.42 o 
  -1   5  13      424.58      409.29     26.24 o 
   0   5  13       25.43        9.44     18.49 o 
   1   5  13     2096.30     2166.53     45.30 o 
   2   5  13       11.09       25.29     19.33 o 
   3   5  13      268.73      295.87     26.22 o 
   4   5  13      101.51       81.66     23.17 o 
   5   5  13      734.87      777.06     37.29 o 
  -4   6  13       38.23       48.35     21.13 o 
  -3   6  13       89.58       79.81     21.42 o 
  -2   6  13      172.45      177.48     23.39 o 
  -1   6  13     1312.78     1270.99     40.25 o 
   0   6  13       18.78       17.40     20.18 o 
   1   6  13      816.51      865.29     42.19 o 
   2   6  13        2.93        6.24     26.51 o 
   3   6  13      887.74      923.80     37.14 o 
   4   6  13       68.17       54.09     23.76 o 
  -3   7  13      710.52      748.83     34.55 o 
  -2   7  13      378.01      438.54     29.38 o 
  -1   7  13      428.72      471.77     29.76 o 
   0   7  13       90.41      114.90     22.72 o 
   1   7  13      151.19      148.79     20.02 o 
   2   7  13       55.64       38.15     32.13 o 
   3   7  13      141.20      125.06     31.09 o 
   0   8  13      374.92      405.29     29.91 o 
  -6   0  14      340.09      343.87     32.06 o 
  -4   0  14      182.71      177.55     45.31 o 
  -2   0  14      856.96      844.15     60.25 o 
   0   0  14        0.34        4.59     37.46 o 
   2   0  14      431.98      452.37     31.74 o 
   4   0  14      134.82      128.26     27.67 o 
  -6   1  14       19.15       19.15     16.41 o 
  -5   1  14        6.47       22.01     18.89 o 
  -4   1  14      383.90      368.77     36.13 o 
  -3   1  14      107.42      103.08     29.77 o 
  -2   1  14      190.48      178.83     25.71 o 
  -1   1  14      419.62      331.90     34.04 o 
   0   1  14     1815.63     1834.11     55.10 o 
   1   1  14        1.38       15.12     24.52 o 
   2   1  14      965.55     1028.72     29.77 o 
   3   1  14      466.79      442.53     22.81 o 
   4   1  14       55.38       75.19     21.32 o 
   5   1  14        2.05        9.49     20.79 o 
  -6   2  14       49.68       56.41     21.06 o 
  -5   2  14      700.81      754.06     33.14 o 
  -4   2  14        1.94        0.17     18.68 o 
  -3   2  14      134.22      124.82     23.89 o 
  -2   2  14      424.68      419.55     28.99 o 
  -1   2  14       47.82       49.36     28.07 o 
   0   2  14       27.07        5.91     37.21 o 
   1   2  14      929.49      900.17     42.02 o 
   2   2  14      469.39      471.01     23.08 o 
   3   2  14      408.16      400.02     22.74 o 
   4   2  14       44.77       33.86     20.38 o 
   5   2  14      168.94      200.73     25.68 o 
  -5   3  14      156.23      156.04     20.43 o 
  -4   3  14       42.73       40.23     16.67 o 
  -3   3  14      187.74      200.19     20.44 o 
  -2   3  14        3.51       14.25     21.69 o 
  -1   3  14      372.89      357.48     45.58 o 
   0   3  14      633.31      629.50     57.90 o 
   1   3  14       76.89       78.70     27.42 o 
   2   3  14      369.18      328.98     23.50 o 
   3   3  14     1892.14     1853.31     45.26 o 
   4   3  14      257.39      240.56     26.04 o 
   5   3  14       13.82        0.00     22.98 o 
  -5   4  14      220.54      244.12     26.21 o 
  -4   4  14      582.57      615.62     27.28 o 
  -3   4  14       11.64        5.01     16.63 o 
  -2   4  14      408.03      373.01     22.86 o 
  -1   4  14        2.17        6.59     28.19 o 
   0   4  14      295.42      307.10     34.59 o 
   1   4  14      890.36      941.74     66.54 o 
   2   4  14        7.54        3.38     19.67 o 
   3   4  14      155.16      153.01     23.62 o 
   4   4  14       47.74       23.67     22.85 o 
  -4   5  14      509.60      470.95     30.60 o 
  -3   5  14      180.91      205.12     24.58 o 
  -2   5  14      422.50      433.17     29.02 o 
  -1   5  14       58.13       59.29     29.91 o 
   0   5  14       11.00       19.90     28.84 o 
   1   5  14        7.00       16.57     41.85 o 
   2   5  14      161.06      180.79     23.57 o 
   3   5  14      206.20      185.27     25.23 o 
   4   5  14       80.01       67.90     23.81 o 
  -3   6  14       16.23       27.03     21.40 o 
  -2   6  14      299.02      298.82     26.74 o 
  -1   6  14      209.54      215.96     24.96 o 
   0   6  14      753.48      807.15     46.54 o 
   1   6  14       91.13       99.99     31.09 o 
   2   6  14       10.77        1.39     28.05 o 
  -1   7  14      154.45      134.41     23.07 o 
   0   7  14       65.50       57.27     22.68 o 
  -5   0  15       50.13       44.01     39.49 o 
  -3   0  15      884.00      857.20     64.49 o 
  -1   0  15        3.50        4.80     28.01 o 
   1   0  15     1299.87     1341.91     71.57 o 
   3   0  15      363.38      326.94     56.55 o 
  -5   1  15      594.84      561.80     91.90 o 
  -4   1  15       26.06       29.04     29.57 o 
  -3   1  15       25.83       33.61     28.39 o 
  -2   1  15        3.60       10.55     22.73 o 
  -1   1  15     1906.15     1993.11     61.15 o 
   0   1  15        3.38       16.87     27.94 o 
   1   1  15      248.92      239.61     32.05 o 
   2   1  15       42.29       40.31     25.42 o 
   3   1  15       92.68      109.47     19.35 o 
   4   1  15        0.14       14.71     21.08 o 
  -5   2  15        0.94        2.99     28.80 o 
  -4   2  15      463.12      408.28     38.18 o 
  -3   2  15      351.22      331.33     29.78 o 
  -2   2  15       10.82       17.06     23.24 o 
  -1   2  15      188.40      187.91     32.99 o 
   0   2  15       25.33       32.14     40.27 o 
   1   2  15      995.49      987.03     45.21 o 
   2   2  15      138.08      128.11     28.96 o 
   3   2  15      182.21      177.78     23.24 o 
   4   2  15      123.07      147.59     24.85 o 
  -4   3  15       10.34       31.85     24.37 o 
  -3   3  15       15.22       29.01     23.98 o 
  -2   3  15      351.25      344.38     29.15 o 
  -1   3  15       78.69       72.89     30.65 o 
   0   3  15       74.42       51.59     40.62 o 
   1   3  15      719.05      701.09     41.00 o 
   2   3  15      546.21      547.78     29.80 o 
   3   3  15        0.13       22.89     21.30 o 
   4   3  15      305.48      313.57     28.79 o 
  -4   4  15      264.50      317.08     23.22 o 
  -3   4  15      131.74      134.14     25.79 o 
  -2   4  15       25.99       22.62     22.69 o 
  -1   4  15      286.03      291.39     35.91 o 
   0   4  15      308.31      295.17     36.87 o 
   1   4  15       55.93       47.14     43.05 o 
   2   4  15      273.27      339.71     68.18 o 
   3   4  15      360.54      402.09     29.09 o 
  -3   5  15       42.67       46.86     21.57 o 
  -2   5  15      238.36      239.75     35.45 o 
  -1   5  15       69.37       77.44     31.70 o 
   0   5  15       75.88       80.45     31.65 o 
   1   5  15      455.97      458.53     59.52 o 
   2   5  15      363.19      339.06     39.10 o 
  -4   0  16     1246.60     1221.46     76.34 o 
  -2   0  16       13.85        7.27     28.67 o 
   0   0  16      183.21      133.68     43.21 o 
   2   0  16        2.76        7.61     36.41 o 
  -4   1  16      106.93      102.03     33.99 o 
  -3   1  16      134.61      119.28     27.00 o 
  -2   1  16      531.71      497.82     33.77 o 
  -1   1  16        6.22       20.24     20.38 o 
   0   1  16      280.66      294.15     35.05 o 
   1   1  16       21.45       16.98     27.40 o 
   2   1  16      224.43      232.68     44.15 o 
   3   1  16       36.41       42.72     19.25 o 
  -3   2  16      318.53      331.39     30.90 o 
  -2   2  16      105.87      113.66     26.38 o 
  -1   2  16       71.70       72.30     25.19 o 
   0   2  16       21.67        6.34     27.87 o 
   1   2  16        0.20        0.00     27.32 o 
   2   2  16        0.69        1.50     26.95 o 
   3   2  16        9.99       11.02     22.79 o 
  -3   3  16      104.58      102.28     25.32 o 
  -2   3  16      407.45      366.39     35.65 o 
  -1   3  16       37.38       52.30     31.22 o 
   0   3  16        4.61        4.62     29.65 o 
   1   3  16       85.12      109.15     30.34 o 
   2   3  16      138.05      107.85     47.16 o 
  -2   4  16      274.96      273.78     29.98 o 
  -1   4  16       41.65       17.60     24.98 o 
   0   4  16       37.62       21.44     31.28 o 
   1   4  16       21.96        0.70     30.24 o 
  -1   0  17       96.56      124.56     32.54 o 
   1   0  17      114.97      114.17     43.71 o 
  -1   1  17      122.48      120.73     23.95 o 
   0   1  17       30.91       39.08     30.03 o 
                                                 
